# Supplementary material for: Association between Dietary Habits and Pancreatitis among Individuals of European Ancestry: A Two-Sample Mendelian Randomization Study
Source: Nutrients. 2023 Feb 24;15(5):1153. doi: 10.3390/nu15051153 (PMC10004739; doi:10.3390/nu15051153)
Supplement: Supplementary file 1 [file nutrients-15-01153-s001.zip]

Archive with 1 entries (1 files):
- nutrients-2176630-supplementary.xlsx
