# Supplementary material for: Association between Dietary Habits and Pancreatitis among Individuals of European Ancestry: A Two-Sample Mendelian Randomization Study
Source: Nutrients. 2023 Feb 24;15(5):1153. doi: 10.3390/nu15051153 (PMC10004739; doi:10.3390/nu15051153)
Supplement: Supplementary file 1 [file nutrients-15-01153-s001.zip › nutrients-2176630-supplementary.xlsx]

## Sheet: Supplementary table 1
Supplementary Table S1. Genome-wide significant (P < 5×10-8) and independent (R2 < 0.01) single nucleotide polymorphisms that were used as instruments for 18 dietary habits.
Trait	SNP	chr	Position	Effect_allele	Other_allele	eaf	beta	se	P value
Alcohol drinking	rs28680958	1	173848808	A	G	0.23	-0.0135848	0.0023684	9.78003e-09
Alcohol drinking	rs1004787	2	45159091	A	G	0.581	0.0152707	0.00193782	3.30979e-15
Alcohol drinking	rs13024996	2	144225215	A	C	0.352	-0.0120123	0.00200483	2.07998e-09
Alcohol drinking	rs75120545	2	44271496	T	C	0.022	-0.0327862	0.00567307	7.58997e-09
Alcohol drinking	rs6739804	2	63269604	C	T	0.66	-0.0129688	0.00208202	4.71998e-10
Alcohol drinking	rs1260326	2	27730940	C	T	0.595	0.023812	0.00198433	3.32966e-33
Alcohol drinking	rs28732378	3	85403892	G	A	0.729	-0.0167274	0.00219076	2.23975e-14
Alcohol drinking	rs331939	4	143654889	A	G	0.339	-0.0119016	0.00202921	4.49997e-09
Alcohol drinking	rs1229984	4	100239319	C	T	0.953	0.188115	0.00617852	1e-200
Alcohol drinking	rs28712821	4	39413780	A	G	0.594	0.0283339	0.00197411	1.10002e-46
Alcohol drinking	rs16854020	4	42117559	A	G	0.127	0.018083	0.0029068	4.82003e-10
Alcohol drinking	rs1302808	4	100291120	A	C	0.185	0.0238944	0.00238944	1.35988e-23
Alcohol drinking	rs13107325	4	103188709	T	C	0.0654	-0.0364548	0.00391286	1.22999e-20
Alcohol drinking	rs55872084	5	155902003	T	G	0.218	0.0127314	0.0022684	1.98002e-08
Alcohol drinking	rs10085696	7	69783020	G	A	0.201	-0.0160517	0.00249471	1.24e-10
Alcohol drinking	rs2299409	7	103812171	A	G	0.493	-0.0105546	0.00193346	4.79999e-08
Alcohol drinking	rs6969458	7	153489725	A	G	0.459	0.0127063	0.00193545	5.19996e-11
Alcohol drinking	rs28601761	8	126500031	G	C	0.405	0.0112989	0.00195507	7.59994e-09
Alcohol drinking	rs55932213	9	108755622	G	A	0.701	0.0124767	0.002216	1.79999e-08
Alcohol drinking	rs2049045	11	27694241	C	G	0.189	-0.0137683	0.00250539	3.97e-08
Alcohol drinking	rs4309187	11	113412443	C	A	0.697	0.0147908	0.00208756	1.36994e-12
Alcohol drinking	rs7106546	11	116079170	T	G	0.755	0.0130275	0.00228869	1.28e-08
Alcohol drinking	rs4752999	11	47428565	T	C	0.321	-0.0145643	0.00207008	2.03002e-12
Alcohol drinking	rs682011	11	121544285	C	T	0.567	0.0110068	0.00194575	1.52999e-08
Alcohol drinking	rs17542254	11	113655696	G	A	0.251	0.0131418	0.00214605	8.96004e-10
Alcohol drinking	rs1387766	12	92081800	A	G	0.622	-0.010827	0.00198336	4.79005e-08
Alcohol drinking	rs6573197	14	58724208	T	C	0.726	-0.0122755	0.00213689	9.29994e-09
Alcohol drinking	rs962961	14	57281154	T	C	0.329	-0.0121885	0.00205146	2.78003e-09
Alcohol drinking	rs28929474	14	94844947	T	C	0.0154	-0.0476809	0.00713966	2.39001e-11
Alcohol drinking	rs11860773	16	73912503	C	T	0.176	-0.0150051	0.00244381	8.35007e-10
Alcohol drinking	rs13332432	16	85721809	G	C	0.296	0.014005	0.00214072	5.94019e-11
Alcohol drinking	rs72768626	16	24693048	G	A	0.0649	-0.0240479	0.00408827	3.98997e-09
Alcohol drinking	rs79616692	16	72338507	C	G	0.11	0.0188085	0.00315231	2.38002e-09
Alcohol drinking	rs153106	16	28526897	C	T	0.409	-0.0136118	0.00195858	3.62994e-12
Alcohol drinking	rs3814877	16	30042677	T	G	0.381	-0.0112752	0.00197174	1.06999e-08
Alcohol drinking	rs34121753	17	7733833	G	A	0.532	0.0110694	0.00195072	1.38998e-08
Alcohol drinking	rs76640332	17	44189858	A	G	0.204	-0.0210081	0.00238944	1.46994e-18
Alcohol drinking	rs676388	19	49211969	C	T	0.494	0.0150976	0.00193147	5.49035e-15
Alcohol drinking	rs6106989	20	25027630	A	G	0.628	0.0108994	0.00198336	3.80996e-08
Beef intake	rs1105388	1	205000000	T	C	0.300147	-0.01138	0.001876	1.3e-09
Beef intake	rs10789340	1	72940273	G	A	0.626712	-0.01378	0.001769	6.8e-15
Beef intake	rs11165829	1	97743702	G	C	0.35997	-0.0102	0.001779	9.8e-09
Beef intake	rs1470610	2	33866464	C	G	0.196185	-0.01222	0.002158	1.5e-08
Beef intake	rs62169335	2	148000000	T	C	0.543241	-0.00969	0.001735	2.4e-08
Beef intake	rs4676964	3	71034748	T	C	0.510605	0.013353	0.001724	9.6e-15
Beef intake	rs62396185	6	26180634	C	G	0.260057	-0.01484	0.001951	2.8e-14
Beef intake	rs7791463	7	97819047	A	G	0.534781	0.009548	0.001711	2.4e-08
Beef intake	rs79809011	8	10126532	A	G	0.029465	-0.02806	0.005085	3.4e-08
Beef intake	rs10959890	9	11526198	C	T	0.212297	-0.01267	0.002096	1.5e-09
Beef intake	rs9407624	9	15568070	A	T	0.488187	-0.01376	0.001716	1.1e-15
Beef intake	rs12247907	10	65317045	C	G	0.485752	0.009841	0.001711	8.9e-09
Beef intake	rs1421085	16	53800954	C	T	0.403433	-0.01212	0.001743	3.5e-12
Beef intake	rs784251	18	53412903	T	C	0.477649	-0.01034	0.001717	1.7e-09
Beef intake	rs11878917	19	42588999	A	G	0.109688	0.015019	0.002748	4.6e-08
Beef intake	rs429358	19	45411941	C	T	0.154226	-0.01485	0.002368	3.6e-10
Beef intake	rs132901	22	41797547	T	C	0.787662	0.013925	0.002093	2.9e-11
Bread intake	rs9662365	1	98461443	T	C	0.499481	0.012166	0.001989	9.6e-10
Bread intake	rs6741066	2	44209477	T	C	0.740557	0.012901	0.002272	1.4e-08
Bread intake	rs10211137	2	44614073	C	T	0.064479	-0.02449	0.004059	1.6e-09
Bread intake	rs13016665	2	57995348	A	C	0.423235	0.014754	0.002028	3.5e-13
Bread intake	rs13023099	2	201000000	A	C	0.571784	-0.01147	0.002023	1.4e-08
Bread intake	rs4665972	2	27598097	C	T	0.604541	-0.01424	0.002043	3.2e-12
Bread intake	rs1492988	2	164000000	G	C	0.599095	0.011545	0.002035	1.4e-08
Bread intake	rs6754311	2	137000000	C	T	0.264485	0.014135	0.002247	3.1e-10
Bread intake	rs9881332	3	23241798	G	C	0.581804	0.01137	0.002022	1.9e-08
Bread intake	rs9832088	3	81834065	A	T	0.521617	0.014729	0.001989	1.3e-13
Bread intake	rs1994315	3	85144149	C	T	0.685162	-0.01682	0.002144	4.3e-15
Bread intake	rs73802707	4	17932319	T	C	0.153694	-0.01593	0.002762	8e-09
Bread intake	rs17083079	5	92683607	A	G	0.047423	0.030114	0.004679	1.2e-10
Bread intake	rs2068650	5	167000000	C	A	0.472074	-0.01394	0.001999	3.1e-12
Bread intake	rs2517678	6	29933225	T	C	0.368395	0.013233	0.002086	2.2e-10
Bread intake	rs596878	6	140000000	C	A	0.449595	-0.01174	0.002011	5.3e-09
Bread intake	rs7802468	7	144000000	T	C	0.371501	-0.02335	0.002056	6.9e-30
Bread intake	rs79436018	7	128000000	C	T	0.116276	-0.01761	0.003116	1.6e-08
Bread intake	rs10761661	10	64525135	T	C	0.45322	-0.01149	0.002005	1e-08
Bread intake	rs55745436	10	63591768	T	C	0.237279	0.013425	0.002343	1e-08
Bread intake	rs1940033	11	132000000	T	C	0.592727	-0.01108	0.002028	4.7e-08
Bread intake	rs11183201	12	46170982	C	T	0.507856	-0.01673	0.001996	5.3e-17
Bread intake	rs11060853	12	123000000	G	A	0.411804	-0.01279	0.002021	2.5e-10
Bread intake	rs7965658	12	49987929	A	G	0.196545	0.018273	0.002506	3.1e-13
Bread intake	rs9564268	13	66204880	C	T	0.615619	-0.01216	0.002049	3e-09
Bread intake	rs9529024	13	66713569	T	A	0.370396	-0.01292	0.002068	4.2e-10
Bread intake	rs941573	14	101000000	T	G	0.776097	-0.01333	0.002406	3e-08
Bread intake	rs11628639	14	97837568	C	T	0.243333	-0.0135	0.002322	6.2e-09
Bread intake	rs9323989	14	98587669	C	T	0.379169	-0.01161	0.002055	1.6e-08
Bread intake	rs28406095	15	41825092	A	G	0.461729	-0.01095	0.002	4.4e-08
Bread intake	rs4984685	16	754230	A	G	0.201006	0.013585	0.002481	4.4e-08
Bread intake	rs62091167	18	53130630	C	A	0.215931	-0.01384	0.002425	1.2e-08
Bread intake	rs656817	18	40994935	G	A	0.334442	-0.01269	0.002109	1.8e-09
Bread intake	rs7276867	21	46496880	C	G	0.541677	0.011348	0.002003	1.5e-08
Cereal inake	rs12354267	1	44248272	C	T	0.309145	0.011647	0.001933	1.7e-09
Cereal inake	rs10857964	1	113000000	C	T	0.205117	0.014087	0.002205	1.7e-10
Cereal inake	rs112780312	1	154000000	A	G	0.274969	-0.01215	0.002019	1.8e-09
Cereal inake	rs6545770	2	60204427	T	A	0.748101	-0.01373	0.00206	2.7e-11
Cereal inake	rs4988235	2	137000000	A	G	0.736893	0.0114	0.002012	1.5e-08
Cereal inake	rs184643	2	45189441	A	G	0.56672	-0.01217	0.001805	1.6e-11
Cereal inake	rs7619139	3	25110415	A	T	0.588533	-0.01695	0.001815	9.7e-21
Cereal inake	rs9846396	3	141000000	T	C	0.441556	0.011967	0.0018	3e-11
Cereal inake	rs67723420	3	35775115	A	T	0.376335	0.010525	0.001847	1.2e-08
Cereal inake	rs11097340	4	93465297	T	C	0.399592	-0.01153	0.001815	2.1e-10
Cereal inake	rs11940694	4	39414993	G	A	0.604068	-0.01266	0.001834	5e-12
Cereal inake	rs3115230	4	123000000	A	C	0.752001	-0.01148	0.002071	3e-08
Cereal inake	rs79642906	5	59650336	A	G	0.083314	-0.01816	0.003228	1.9e-08
Cereal inake	rs10057775	5	87469663	C	T	0.893563	0.020029	0.002894	4.5e-12
Cereal inake	rs9381889	6	50662678	A	G	0.325674	-0.01109	0.001906	6e-09
Cereal inake	rs1853931	6	125000000	A	G	0.531294	-0.01134	0.00181	3.8e-10
Cereal inake	rs6918737	6	19721681	A	T	0.234488	0.013733	0.00211	7.6e-11
Cereal inake	rs9374896	6	98310484	T	C	0.466274	0.017527	0.001792	1.3e-22
Cereal inake	rs2504706	6	51258579	C	T	0.234682	0.018179	0.002102	5.3e-18
Cereal inake	rs13234131	7	73025975	G	A	0.128369	0.017012	0.00266	1.6e-10
Cereal inake	rs62442924	7	1989976	T	C	0.194276	0.012731	0.002257	1.7e-08
Cereal inake	rs4410790	7	17284577	C	T	0.630668	-0.01091	0.001847	3.4e-09
Cereal inake	rs4739095	8	64391730	A	G	0.765732	-0.01287	0.002105	9.9e-10
Cereal inake	rs2927238	8	76758514	G	T	0.613181	0.010247	0.001829	2.1e-08
Cereal inake	rs9987289	8	9183358	G	A	0.908767	0.017868	0.003095	7.8e-09
Cereal inake	rs2799849	9	86752641	T	C	0.678123	-0.01233	0.001906	9.8e-11
Cereal inake	rs7040561	9	129000000	A	T	0.850635	-0.01627	0.00252	1.1e-10
Cereal inake	rs2519093	9	136000000	T	C	0.184551	-0.01277	0.002295	2.6e-08
Cereal inake	rs491711	11	28742220	C	A	0.311975	0.011689	0.001934	1.5e-09
Cereal inake	rs627185	11	122000000	G	C	0.544427	-0.01083	0.001791	1.5e-09
Cereal inake	rs10837531	11	40966859	G	C	0.455002	0.010784	0.001797	2e-09
Cereal inake	rs2450126	11	77916279	G	A	0.156746	-0.0149	0.002457	1.3e-09
Cereal inake	rs11038810	11	46210773	G	A	0.644091	0.011134	0.001863	2.3e-09
Cereal inake	rs2472297	15	75027880	T	C	0.261458	-0.01585	0.002022	4.5e-15
Cereal inake	rs1104608	16	73912588	C	G	0.426239	0.010863	0.001818	2.3e-09
Cereal inake	rs68136852	17	27382061	A	C	0.152389	-0.01412	0.002478	1.2e-08
Cereal inake	rs3859193	17	38125856	A	T	0.470074	-0.01033	0.001799	9.5e-09
Cereal inake	rs8097544	18	1839564	G	A	0.145206	-0.02464	0.002541	3.2e-22
Cereal inake	rs4797242	18	6407483	A	C	0.297207	0.011431	0.001949	4.5e-09
Cereal inake	rs6510177	19	31211647	C	T	0.805589	-0.01304	0.002287	1.2e-08
Cereal inake	rs429358	19	45411941	C	T	0.154256	0.02274	0.002468	3.1e-20
Cereal inake	rs11670024	19	18818335	G	A	0.115508	0.016011	0.002799	1.1e-08
Cereal inake	rs78816499	19	42596056	C	T	0.069023	0.021888	0.003516	4.8e-10
Cereal inake	rs838133	19	49259529	G	A	0.549201	-0.02065	0.001843	3.9e-29
Cheese intake	rs6685323	1	154000000	T	C	0.309293	-0.01319	0.002416	4.8e-08
Cheese intake	rs2802525	1	98549810	G	A	0.815067	0.01607	0.002878	2.4e-08
Cheese intake	rs531358	1	93676011	T	C	0.649768	0.013167	0.002337	1.8e-08
Cheese intake	rs78876700	1	4670487	A	G	0.137431	0.018097	0.003279	3.4e-08
Cheese intake	rs504675	2	45154689	T	C	0.352634	0.027442	0.002342	1e-31
Cheese intake	rs72970243	2	136000000	A	G	0.12044	0.022201	0.003402	6.7e-11
Cheese intake	rs2339928	2	24049453	A	G	0.704069	0.014858	0.002445	1.2e-09
Cheese intake	rs72810360	2	58405715	T	C	0.174502	0.016792	0.002952	1.3e-08
Cheese intake	rs1514755	2	166000000	G	A	0.239596	0.016375	0.002617	3.9e-10
Cheese intake	rs17032500	2	44893293	G	T	0.132435	-0.01963	0.003346	4.5e-09
Cheese intake	rs76676573	2	44347680	T	C	0.06713	0.026365	0.004511	5.1e-09
Cheese intake	rs2352974	3	49890613	T	C	0.48979	-0.0145	0.002243	1e-10
Cheese intake	rs6774906	3	195000000	C	A	0.040653	0.031629	0.005673	2.5e-08
Cheese intake	rs4681981	3	56704919	A	C	0.469086	-0.01244	0.002241	2.9e-08
Cheese intake	rs4296548	3	36915814	G	T	0.609594	0.013025	0.002288	1.2e-08
Cheese intake	rs79184944	3	162000000	A	T	0.134346	0.019602	0.003285	2.4e-09
Cheese intake	rs62245792	3	68410652	A	T	0.150049	-0.01793	0.003163	1.4e-08
Cheese intake	rs77742462	3	108000000	G	A	0.020525	-0.04747	0.008278	9.8e-09
Cheese intake	rs73096946	4	17788715	C	T	0.157396	-0.02059	0.003067	1.9e-11
Cheese intake	rs13107325	4	103000000	T	C	0.074693	-0.02916	0.004253	7e-12
Cheese intake	rs10938397	4	45182527	G	A	0.434462	-0.01271	0.002258	1.8e-08
Cheese intake	rs34811474	4	25408838	A	G	0.230824	0.014685	0.002651	3e-08
Cheese intake	rs4692708	4	170000000	C	A	0.252659	0.01473	0.002589	1.3e-08
Cheese intake	rs4860341	4	61251106	C	T	0.928742	0.024365	0.004352	2.2e-08
Cheese intake	rs26579	5	87985295	C	G	0.586217	-0.0128	0.002294	2.4e-08
Cheese intake	rs6873324	5	154000000	C	A	0.425802	-0.01248	0.002271	3.9e-08
Cheese intake	rs975303	6	19028788	G	A	0.181313	0.021276	0.002907	2.5e-13
Cheese intake	rs6912296	6	19273513	G	C	0.071587	-0.02471	0.004337	1.2e-08
Cheese intake	rs2328010	6	16964910	T	A	0.55285	0.012629	0.002249	1.9e-08
Cheese intake	rs9504123	6	4478474	C	A	0.274743	0.014171	0.002504	1.5e-08
Cheese intake	rs1931805	6	62630863	C	T	0.500062	0.012636	0.002236	1.6e-08
Cheese intake	rs113367286	7	140000000	T	C	0.278467	0.01518	0.0025	1.3e-09
Cheese intake	rs34198643	7	2203808	T	C	0.224165	-0.0167	0.002679	4.5e-10
Cheese intake	rs9649582	7	133000000	T	A	0.317256	-0.01462	0.002412	1.4e-09
Cheese intake	rs12672200	7	115000000	A	G	0.325794	-0.01376	0.002395	9e-09
Cheese intake	rs7012814	8	9173358	A	G	0.473966	-0.01852	0.002254	2.1e-16
Cheese intake	rs7386207	8	144000000	T	C	0.563517	-0.0125	0.002269	3.6e-08
Cheese intake	rs3911016	9	88029000	G	T	0.120938	0.021357	0.00344	5.3e-10
Cheese intake	rs4503172	9	125000000	T	C	0.608301	0.01296	0.002293	1.6e-08
Cheese intake	rs73335955	10	107000000	C	T	0.05334	0.027773	0.004978	2.4e-08
Cheese intake	rs1806771	10	63682387	G	T	0.087876	-0.02215	0.004035	4.1e-08
Cheese intake	rs1783826	11	57402964	G	T	0.541304	-0.0131	0.002238	4.9e-09
Cheese intake	rs73024305	11	125000000	C	G	0.054789	0.032537	0.004927	4e-11
Cheese intake	rs10896050	11	65577516	T	G	0.193171	-0.01847	0.002834	7.2e-11
Cheese intake	rs67238148	11	7946480	T	G	0.217471	0.016543	0.002714	1.1e-09
Cheese intake	rs7936836	11	43633645	A	C	0.417538	0.015903	0.002273	2.6e-12
Cheese intake	rs12786959	11	89943676	T	A	0.196267	-0.01607	0.00282	1.2e-08
Cheese intake	rs7298331	12	22322789	C	A	0.604531	-0.01318	0.002306	1.1e-08
Cheese intake	rs524468	12	371786	G	A	0.260633	-0.01424	0.002552	2.4e-08
Cheese intake	rs12296440	12	49927148	A	G	0.169681	0.018794	0.00298	2.8e-10
Cheese intake	rs1024853	12	107000000	G	C	0.437902	-0.01286	0.002262	1.3e-08
Cheese intake	rs28569885	12	124000000	G	A	0.795903	-0.01564	0.002777	1.8e-08
Cheese intake	rs61953351	12	121000000	T	G	0.250366	0.014593	0.00258	1.5e-08
Cheese intake	rs1073242	13	58715219	A	G	0.553825	0.015728	0.002292	6.7e-12
Cheese intake	rs11620149	13	89816082	C	T	0.143308	-0.01767	0.003209	3.6e-08
Cheese intake	rs17115145	14	30122409	T	C	0.401282	-0.01288	0.00229	1.8e-08
Cheese intake	rs4776970	15	68080886	T	A	0.357982	0.015409	0.002327	3.5e-11
Cheese intake	rs35270670	15	83481880	G	A	0.217962	0.016379	0.00271	1.5e-09
Cheese intake	rs12447542	16	7744180	A	G	0.12558	0.019748	0.003407	6.8e-09
Cheese intake	rs61734410	16	1252369	T	C	0.255213	0.016654	0.002623	2.2e-10
Cheese intake	rs62034322	16	28535834	A	G	0.379848	-0.01394	0.0023	1.4e-09
Cheese intake	rs9933427	16	8276343	G	A	0.531141	0.012483	0.002244	2.6e-08
Cheese intake	rs71386942	16	71992817	A	C	0.268947	0.014455	0.002522	9.9e-09
Cheese intake	rs11649653	16	30918487	G	C	0.38208	0.013849	0.002292	1.5e-09
Cheese intake	rs7225484	17	46248088	C	T	0.106801	0.022989	0.003632	2.4e-10
Cheese intake	rs12951057	17	44794558	G	C	0.165627	-0.02116	0.003044	3.6e-12
Cheese intake	rs2854175	17	61998469	A	C	0.257474	0.016994	0.002569	3.7e-11
Cheese intake	rs2960578	18	21143739	G	T	0.496281	0.017028	0.002236	2.6e-14
Cheese intake	rs1434511	18	44829435	T	C	0.455286	0.012965	0.002259	9.5e-09
Cheese intake	rs1291145	20	35528475	C	T	0.685848	-0.02025	0.00241	4.4e-17
Cheese intake	rs6126641	20	51296552	A	G	0.336196	0.013226	0.002395	3.3e-08
Cheese intake	rs35821760	22	32398185	T	A	0.264828	-0.01595	0.002549	3.9e-10
Cheese intake	rs62236533	22	41992169	A	G	0.108791	0.024762	0.003647	1.1e-11
Coffee intake	rs516636	1	178000000	A	C	0.208913	0.011677	0.001984	4e-09
Coffee intake	rs4615895	1	96274668	A	G	0.740926	0.012203	0.00185	4.2e-11
Coffee intake	rs780093	2	27742603	C	T	0.615839	0.013294	0.001657	1e-15
Coffee intake	rs62107261	2	422144	C	T	0.048137	-0.0241	0.003782	1.9e-10
Coffee intake	rs13387939	2	637498	A	C	0.828363	0.016556	0.002139	9.8e-15
Coffee intake	rs1527961	2	62780440	C	T	0.1349	-0.01334	0.002366	1.7e-08
Coffee intake	rs12989746	2	49368391	T	G	0.249928	0.01035	0.001864	2.8e-08
Coffee intake	rs2597805	4	17424930	T	C	0.682463	0.009855	0.001756	2e-08
Coffee intake	rs2189234	4	106000000	G	T	0.617795	0.009987	0.001661	1.8e-09
Coffee intake	rs13163336	5	87943710	A	C	0.15761	0.014947	0.00221	1.3e-11
Coffee intake	rs12514566	5	7391462	A	G	0.337107	-0.0114	0.001706	2.4e-11
Coffee intake	rs1338549	6	98312143	G	T	0.533932	-0.00945	0.001622	5.6e-09
Coffee intake	rs9398171	6	109000000	T	C	0.71064	0.010858	0.00178	1.1e-09
Coffee intake	rs2465037	6	51179260	A	C	0.343017	-0.01063	0.001707	4.8e-10
Coffee intake	rs73073176	7	17562952	T	C	0.130421	-0.02582	0.00241	8.7e-27
Coffee intake	rs7811609	7	32930597	T	C	0.374746	0.009139	0.001665	4e-08
Coffee intake	rs4410790	7	17284577	C	T	0.632141	0.039072	0.001673	1.2e-120
Coffee intake	rs34060476	7	73037956	G	A	0.133855	0.018429	0.00237	7.5e-15
Coffee intake	rs1057868	7	75615006	T	C	0.284986	0.019951	0.001785	5.4e-29
Coffee intake	rs483081	7	17486190	T	C	0.426597	-0.01227	0.001637	6.5e-14
Coffee intake	rs442355	8	109000000	C	G	0.254435	-0.01114	0.001854	1.9e-09
Coffee intake	rs78267637	8	33790200	G	C	0.038115	-0.02543	0.004317	3.9e-09
Coffee intake	rs2844232	8	111000000	G	A	0.626521	-0.00967	0.001681	8.9e-09
Coffee intake	rs10119174	9	27953724	C	G	0.571035	-0.0094	0.001642	1e-08
Coffee intake	rs117810762	10	135000000	A	G	0.017881	0.035909	0.006179	6.2e-09
Coffee intake	rs61928609	12	11316437	C	A	0.835328	-0.01473	0.002175	1.3e-11
Coffee intake	rs73434405	15	74561169	T	G	0.154692	-0.01259	0.002234	1.8e-08
Coffee intake	rs2472297	15	75027880	T	C	0.262883	0.046471	0.001827	1.1e-142
Coffee intake	rs34848782	15	74907026	T	C	0.040446	-0.02764	0.004435	4.6e-10
Coffee intake	rs2667773	15	77872191	G	A	0.316182	-0.00959	0.001737	3.4e-08
Coffee intake	rs1421085	16	53800954	C	T	0.40357	0.018543	0.001644	1.7e-29
Coffee intake	rs8056750	16	70927078	T	C	0.359129	0.010533	0.001737	1.3e-09
Coffee intake	rs7224815	17	17845800	T	A	0.407832	-0.01086	0.001642	3.7e-11
Coffee intake	rs62064918	17	46155786	T	C	0.244545	-0.01031	0.001879	4.1e-08
Coffee intake	rs57918684	17	60150383	A	G	0.154747	0.012886	0.002238	8.6e-09
Coffee intake	rs476828	18	57852587	C	T	0.237409	0.017346	0.001895	5.6e-20
Coffee intake	rs1942965	18	55032486	C	T	0.504585	-0.0089	0.001619	3.8e-08
Coffee intake	rs630194	18	40950954	C	T	0.343374	-0.01135	0.001699	2.3e-11
Coffee intake	rs56113850	19	41353107	C	T	0.578109	0.012667	0.001634	8.9e-15
Coffee intake	rs75347775	19	18495908	A	G	0.244531	0.01045	0.001879	2.7e-08
Coffee intake	rs6063085	20	45840459	C	A	0.373473	0.010411	0.001669	4.5e-10
Coffee intake	rs6062682	20	62891820	T	C	0.464546	0.01037	0.001639	2.5e-10
Coffee intake	rs13054099	22	41215672	C	T	0.261004	-0.01078	0.001836	4.3e-09
Coffee intake	rs17842490	22	24870527	G	A	0.014248	-0.04517	0.006808	3.3e-11
Cooked vegetable intake	rs2252508	1	154000000	G	A	0.480256	0.009102	0.001562	5.7e-09
Cooked vegetable intake	rs2102738	2	173000000	C	A	0.172403	-0.01216	0.002083	5.3e-09
Cooked vegetable intake	rs4851029	2	104000000	G	T	0.526969	0.010174	0.001564	7.8e-11
Cooked vegetable intake	rs12629972	3	25121444	C	T	0.588311	0.0118	0.001591	1.2e-13
Cooked vegetable intake	rs28450747	4	42137653	A	G	0.23257	-0.01016	0.001855	4.3e-08
Cooked vegetable intake	rs1816263	5	141000000	C	T	0.280188	0.009581	0.001741	3.7e-08
Cooked vegetable intake	rs2844672	6	31005139	A	G	0.624125	-0.00964	0.001609	2.1e-09
Cooked vegetable intake	rs12550717	8	10266706	A	G	0.372413	0.009187	0.001619	1.4e-08
Cooked vegetable intake	rs11138705	9	83121545	C	G	0.757204	0.010372	0.00183	1.4e-08
Cooked vegetable intake	rs10156602	9	96345328	G	A	0.361369	0.011006	0.001637	1.8e-11
Cooked vegetable intake	rs2052063	10	118000000	T	C	0.515902	-0.00946	0.001568	1.6e-09
Cooked vegetable intake	rs28711392	11	13349559	C	T	0.367132	-0.01075	0.001632	4.6e-11
Cooked vegetable intake	rs349062	11	84788804	C	G	0.39275	-0.0089	0.001598	2.5e-08
Cooked vegetable intake	rs10161952	13	59474383	C	A	0.31274	-0.00958	0.001686	1.3e-08
Cooked vegetable intake	rs1421085	16	53800954	C	T	0.40346	0.010332	0.001591	8.3e-11
Cooked vegetable intake	rs838133	19	49259529	G	A	0.549575	0.011688	0.001615	4.5e-13
Cooked vegetable intake	rs34155012	22	48977215	T	C	0.227386	0.010558	0.001922	3.9e-08
Dried fruit intake	rs1413952	1	72142097	T	C	0.484757	0.009826	0.001674	4.3e-09
Dried fruit intake	rs75641275	1	98327133	C	A	0.143372	-0.01416	0.002385	2.9e-09
Dried fruit intake	rs261809	1	241000000	G	A	0.540636	-0.00963	0.001679	9.8e-09
Dried fruit intake	rs11586016	1	44031793	C	G	0.371004	0.009878	0.00173	1.1e-08
Dried fruit intake	rs3101339	1	72748669	C	A	0.603285	0.01426	0.001705	6.2e-17
Dried fruit intake	rs72720396	1	91191582	G	A	0.229157	0.011427	0.001985	8.7e-09
Dried fruit intake	rs11811826	1	205000000	A	T	0.224231	0.013218	0.002006	4.4e-11
Dried fruit intake	rs7599488	2	60718347	T	C	0.426408	-0.01042	0.001687	6.7e-10
Dried fruit intake	rs7582086	2	60231826	T	G	0.468273	-0.00963	0.001674	8.8e-09
Dried fruit intake	rs4149513	2	101000000	A	G	0.493537	0.01173	0.001671	2.2e-12
Dried fruit intake	rs17184707	2	166000000	T	C	0.212811	-0.01144	0.00204	2.1e-08
Dried fruit intake	rs57499472	3	147000000	C	T	0.404131	0.009912	0.001719	8.1e-09
Dried fruit intake	rs4269101	3	18763543	G	T	0.718948	-0.01381	0.001859	1.1e-13
Dried fruit intake	rs6765212	3	43931484	T	C	0.270909	0.01099	0.001885	5.6e-09
Dried fruit intake	rs10026792	4	2862190	A	G	0.290404	0.010847	0.001842	3.9e-09
Dried fruit intake	rs1648404	4	37175523	T	C	0.476112	0.009416	0.001674	1.8e-08
Dried fruit intake	rs17843593	6	32615950	C	T	0.296004	-0.01222	0.002102	6.1e-09
Dried fruit intake	rs9295661	6	25450026	A	C	0.914264	0.020734	0.00299	4e-12
Dried fruit intake	rs746868	6	31540429	G	C	0.614662	-0.01291	0.001715	5.2e-14
Dried fruit intake	rs9385269	6	98547979	T	C	0.524565	0.012067	0.001682	7.2e-13
Dried fruit intake	rs7808471	7	133000000	C	T	0.322136	-0.01154	0.001786	1.1e-10
Dried fruit intake	rs11772627	7	2109821	C	G	0.18202	0.018334	0.002171	3e-17
Dried fruit intake	rs2533273	7	153000000	A	C	0.48453	-0.00988	0.001677	3.9e-09
Dried fruit intake	rs7829800	8	144000000	G	A	0.671041	-0.01045	0.001787	5.1e-09
Dried fruit intake	rs893856	10	127000000	A	G	0.148988	-0.01336	0.002349	1.3e-08
Dried fruit intake	rs10740991	10	22058137	C	G	0.717606	0.016739	0.001857	2e-19
Dried fruit intake	rs7916868	10	64988931	T	A	0.503499	0.009607	0.001672	9.1e-09
Dried fruit intake	rs10896126	11	66292908	G	A	0.303582	-0.01501	0.001819	1.6e-16
Dried fruit intake	rs11037497	11	43622423	C	G	0.446175	0.01044	0.001684	5.7e-10
Dried fruit intake	rs1622515	11	95523433	G	A	0.484704	0.009917	0.001671	2.9e-09
Dried fruit intake	rs3764002	12	109000000	T	C	0.261416	0.013122	0.001901	5.1e-12
Dried fruit intake	rs61937394	12	117000000	G	T	0.195017	-0.01303	0.0022	3.2e-09
Dried fruit intake	rs12890531	14	20647690	G	A	0.21327	0.011157	0.00204	4.5e-08
Dried fruit intake	rs4140799	14	72170969	A	G	0.531856	0.009457	0.001678	1.8e-08
Dried fruit intake	rs10129747	14	77433198	G	A	0.530254	0.009359	0.001681	2.6e-08
Dried fruit intake	rs34162196	14	22038125	T	C	0.101001	-0.02236	0.002772	7.1e-16
Dried fruit intake	rs270816	15	45249779	T	A	0.126387	-0.01395	0.002513	2.8e-08
Dried fruit intake	rs1797235	15	47821612	C	G	0.374623	-0.01002	0.001742	8.9e-09
Dried fruit intake	rs1582322	16	52105988	G	A	0.604805	0.009943	0.001716	6.8e-09
Dried fruit intake	rs862227	16	73602926	G	A	0.458327	-0.00916	0.001672	4.3e-08
Dried fruit intake	rs8081370	17	1373612	T	C	0.910232	-0.01667	0.002938	1.4e-08
Dried fruit intake	rs62084586	17	56419228	C	T	0.165729	0.013395	0.002262	3.2e-09
Dried fruit intake	rs4800488	18	21117571	A	C	0.489858	0.011984	0.001672	7.7e-13
Dried fruit intake	rs11152349	18	60233646	A	G	0.302856	0.009912	0.001818	4.9e-08
Dried fruit intake	rs17175518	18	57850583	A	C	0.232775	0.011496	0.001975	5.9e-09
Dried fruit intake	rs429358	19	45411941	C	T	0.154208	0.019945	0.002314	6.7e-18
Fresh fruit intake	rs1620977	1	72729142	G	A	0.730517	-0.01317	0.001378	1.1e-21
Fresh fruit intake	rs12044599	1	205000000	G	A	0.21008	0.009421	0.001503	3.7e-10
Fresh fruit intake	rs2790688	1	154000000	T	C	0.154068	0.011447	0.001696	1.5e-11
Fresh fruit intake	rs559734	1	97304868	C	G	0.711817	0.007768	0.001361	1.1e-08
Fresh fruit intake	rs7554485	1	65945906	C	T	0.611539	-0.00801	0.001254	1.7e-10
Fresh fruit intake	rs2867113	2	651365	A	G	0.130942	-0.01386	0.00196	1.5e-12
Fresh fruit intake	rs111915841	2	225000000	C	G	0.322994	0.007681	0.001312	4.8e-09
Fresh fruit intake	rs62106252	2	408713	A	G	0.048869	-0.01582	0.002896	4.7e-08
Fresh fruit intake	rs4953150	2	45157336	T	C	0.344088	-0.00844	0.001293	6.6e-11
Fresh fruit intake	rs17049185	2	58072660	T	G	0.267872	0.00804	0.00139	7.3e-09
Fresh fruit intake	rs10192394	2	146000000	T	C	0.528785	-0.00766	0.001229	4.5e-10
Fresh fruit intake	rs11896330	2	60235568	A	G	0.632839	-0.00845	0.001274	3.4e-11
Fresh fruit intake	rs409542	2	105000000	A	C	0.48065	-0.0068	0.001228	3.1e-08
Fresh fruit intake	rs817223	2	104000000	C	T	0.481314	-0.00727	0.001223	2.8e-09
Fresh fruit intake	rs1375566	3	85642479	A	G	0.627412	-0.00783	0.001266	6.1e-10
Fresh fruit intake	rs1356292	3	186000000	T	C	0.807546	0.009175	0.001553	3.5e-09
Fresh fruit intake	rs13072255	3	21038260	C	A	0.493966	0.00898	0.001224	2.1e-13
Fresh fruit intake	rs12641371	4	59882235	T	C	0.433148	0.007913	0.001234	1.4e-10
Fresh fruit intake	rs6879307	5	94023088	T	G	0.306025	-0.00771	0.001327	6.2e-09
Fresh fruit intake	rs10064431	5	92950673	C	T	0.522495	-0.00757	0.001224	6e-10
Fresh fruit intake	rs149449	5	95902093	A	G	0.489167	0.007289	0.001221	2.4e-09
Fresh fruit intake	rs586346	6	31875712	C	T	0.635353	-0.00692	0.001266	4.5e-08
Fresh fruit intake	rs9367415	6	50782047	C	A	0.354339	-0.00921	0.001279	5.9e-13
Fresh fruit intake	rs994270	6	51187787	G	C	0.235126	0.013259	0.001444	4.2e-20
Fresh fruit intake	rs329274	7	35078743	G	A	0.485636	0.006818	0.001228	2.8e-08
Fresh fruit intake	rs12536253	7	128000000	C	G	0.24901	-0.00816	0.001416	8.3e-09
Fresh fruit intake	rs10271924	7	153000000	T	C	0.492595	-0.00705	0.001256	2e-08
Fresh fruit intake	rs10249294	7	144000000	A	G	0.372973	0.019564	0.001263	4.1e-54
Fresh fruit intake	rs1866823	8	57436577	A	G	0.544469	0.007431	0.001241	2.1e-09
Fresh fruit intake	rs7818437	8	10209623	C	T	0.235903	-0.00805	0.001453	3e-08
Fresh fruit intake	rs4302893	9	1734863	A	G	0.334189	0.007389	0.0013	1.3e-08
Fresh fruit intake	rs2093654	9	5780121	G	A	0.388133	0.007129	0.001259	1.5e-08
Fresh fruit intake	rs7869969	9	96217447	G	A	0.330836	0.007567	0.001299	5.7e-09
Fresh fruit intake	rs6475724	9	23274223	T	C	0.727296	0.007722	0.001374	1.9e-08
Fresh fruit intake	rs10828266	10	22098701	G	A	0.715634	0.012364	0.001357	8.1e-20
Fresh fruit intake	rs11248509	10	125000000	T	A	0.371237	0.00733	0.001268	7.4e-09
Fresh fruit intake	rs12780952	10	108000000	A	G	0.286382	0.007475	0.001354	3.4e-08
Fresh fruit intake	rs9919429	10	65313819	G	A	0.486008	-0.00672	0.001223	3.8e-08
Fresh fruit intake	rs10840126	11	8825774	G	A	0.376121	-0.00772	0.001286	1.9e-09
Fresh fruit intake	rs60452247	11	63981507	A	G	0.363079	0.00797	0.001269	3.4e-10
Fresh fruit intake	rs11032362	11	33759092	A	G	0.090976	0.012393	0.002123	5.3e-09
Fresh fruit intake	rs10838724	11	47527052	T	G	0.367992	0.009011	0.001283	2.1e-12
Fresh fruit intake	rs7982441	13	55924013	C	T	0.731883	-0.00841	0.001376	9.8e-10
Fresh fruit intake	rs9517948	13	101000000	T	C	0.451352	0.006953	0.001233	1.7e-08
Fresh fruit intake	rs12885598	14	32071665	A	G	0.596671	0.007515	0.001247	1.7e-09
Fresh fruit intake	rs34162196	14	22038125	T	C	0.1008	-0.01814	0.00203	4e-19
Fresh fruit intake	rs28479795	14	79943606	T	C	0.221473	0.011232	0.001473	2.5e-14
Fresh fruit intake	rs71386977	16	72756598	C	G	0.137822	0.010061	0.00178	1.6e-08
Fresh fruit intake	rs1051547	16	19279380	C	T	0.561537	-0.00758	0.001242	1.1e-09
Fresh fruit intake	rs862227	16	73602926	G	A	0.457858	-0.01015	0.001224	1.1e-16
Fresh fruit intake	rs139042899	17	58443095	C	A	0.013469	0.035995	0.006081	3.2e-09
Fresh fruit intake	rs111526888	18	57971625	G	A	0.279947	0.010309	0.001361	3.7e-14
Fresh fruit intake	rs8095324	18	24131659	G	A	0.404041	-0.00695	0.001249	2.7e-08
Fresh fruit intake	rs2048522	18	44800515	T	A	0.434968	0.009563	0.001248	1.8e-14
Fresh fruit intake	rs739320	19	49261368	C	T	0.60575	-0.009	0.001277	1.9e-12
Fresh fruit intake	rs11085749	19	10961273	A	G	0.387076	-0.00773	0.001255	7.1e-10
Fresh fruit intake	rs1964272	19	46190268	A	G	0.48389	0.008304	0.001223	1.1e-11
Fresh fruit intake	rs429358	19	45411941	C	T	0.154335	0.009705	0.001692	9.6e-09
Lamb intake	rs56394517	1	244000000	G	A	0.09584	-0.01377	0.002491	3.2e-08
Lamb intake	rs7550173	1	72944617	T	A	0.610281	-0.00912	0.001502	1.3e-09
Lamb intake	rs660880	1	6866978	A	G	0.51281	-0.00903	0.001464	6.8e-10
Lamb intake	rs139237013	2	56662691	A	G	0.057668	0.018899	0.00314	1.8e-09
Lamb intake	rs62106258	2	417167	C	T	0.048562	0.02163	0.003402	2e-10
Lamb intake	rs2222760	2	151000000	A	G	0.28089	-0.00909	0.001637	2.8e-08
Lamb intake	rs2678900	2	58177683	G	T	0.427924	0.010084	0.001481	9.9e-12
Lamb intake	rs2140714	3	83786985	G	C	0.557738	-0.00852	0.001476	7.7e-09
Lamb intake	rs12634740	3	176000000	G	T	0.252078	-0.01009	0.001697	2.8e-09
Lamb intake	rs6829572	4	93984155	A	G	0.456717	0.008401	0.001474	1.2e-08
Lamb intake	rs11743441	5	88065637	T	G	0.574343	-0.00884	0.001486	2.7e-09
Lamb intake	rs7447465	5	165000000	C	T	0.619449	0.009582	0.001506	2e-10
Lamb intake	rs16891982	5	33951693	G	C	0.972143	-0.02427	0.004364	2.7e-08
Lamb intake	rs994270	6	51187787	G	C	0.234851	0.00982	0.001729	1.4e-08
Lamb intake	rs62398404	6	37669616	T	C	0.127211	0.012915	0.002194	4e-09
Lamb intake	rs35797675	7	72878044	G	T	0.215928	-0.01085	0.001793	1.4e-09
Lamb intake	rs4272399	8	4836291	A	C	0.321491	-0.00924	0.001576	4.5e-09
Lamb intake	rs276453	9	15573753	C	A	0.488356	-0.01424	0.001467	2.9e-22
Lamb intake	rs1556147	9	132000000	T	A	0.671626	0.009101	0.001559	5.3e-09
Lamb intake	rs3909726	11	127000000	A	G	0.836382	0.013953	0.001979	1.8e-12
Lamb intake	rs673696	11	31097262	T	C	0.080995	0.015821	0.002682	3.7e-09
Lamb intake	rs6581296	12	60473007	G	C	0.794714	0.01002	0.001824	4e-08
Lamb intake	rs3105056	13	55946152	C	T	0.732738	-0.01162	0.001649	1.8e-12
Lamb intake	rs1958801	14	98872110	G	A	0.287998	-0.00894	0.001617	3.2e-08
Lamb intake	rs3964074	16	74166991	C	T	0.547043	-0.00814	0.001472	3.2e-08
Lamb intake	rs55813438	16	5694999	A	G	0.763165	-0.01142	0.001735	4.7e-11
Lamb intake	rs2726033	16	28338039	G	A	0.422384	-0.00949	0.00148	1.5e-10
Lamb intake	rs2926119	16	64293179	A	C	0.569417	0.008111	0.001482	4.4e-08
Lamb intake	rs17270057	19	42670527	C	T	0.113347	0.012653	0.002309	4.3e-08
Lamb intake	rs838133	19	49259529	G	A	0.54936	0.010018	0.001513	3.6e-11
Lamb intake	rs429358	19	45411941	C	T	0.154171	-0.0182	0.002027	2.7e-19
Lamb intake	rs11090045	22	41753603	A	G	0.307145	-0.01068	0.001607	3e-11
Lamb intake	rs136548	22	27253353	T	C	0.376668	0.009532	0.001512	2.9e-10
Non-oily fish intake	rs1260326	2	27730940	C	T	0.604249	-0.00955	0.001655	7.9e-09
Non-oily fish intake	rs16822430	2	144000000	C	T	0.23321	0.011634	0.00192	1.4e-09
Non-oily fish intake	rs11680516	2	208000000	C	T	0.202388	0.012284	0.002028	1.4e-09
Non-oily fish intake	rs183879	6	25987441	C	G	0.264727	-0.01132	0.001983	1.1e-08
Non-oily fish intake	rs3799077	6	69996217	G	T	0.309993	-0.01073	0.001758	1e-09
Non-oily fish intake	rs4318925	6	32761506	T	C	0.177245	-0.01504	0.002121	1.3e-12
Non-oily fish intake	rs6957745	7	73056750	C	T	0.202978	-0.01218	0.002023	1.8e-09
Non-oily fish intake	rs17317920	7	25517103	G	A	0.479238	0.00906	0.001631	2.8e-08
Non-oily fish intake	rs35287743	12	110000000	T	G	0.11583	-0.01774	0.002552	3.6e-12
Non-oily fish intake	rs7148387	14	29775132	G	A	0.590715	-0.00931	0.00165	1.7e-08
Non-oily fish intake	rs56094641	16	53806453	G	A	0.404619	0.012588	0.001651	2.5e-14
Non-oily fish intake	rs838133	19	49259529	G	A	0.549409	0.016184	0.001676	4.7e-22
Oily fish intake	rs67474621	1	72577950	T	A	0.511777	0.012822	0.002004	1.6e-10
Oily fish intake	rs45501495	1	205000000	T	C	0.236013	0.01568	0.002257	3.7e-12
Oily fish intake	rs275160	2	146000000	C	T	0.700597	0.012119	0.002101	8e-09
Oily fish intake	rs55930451	2	49039237	T	C	0.108001	-0.01705	0.003076	2.9e-08
Oily fish intake	rs55985303	2	77224951	A	G	0.241079	0.012974	0.002236	6.6e-09
Oily fish intake	rs17050031	2	59488019	T	C	0.4801	-0.01205	0.001921	3.5e-10
Oily fish intake	rs10510554	3	25099776	C	T	0.569277	0.011045	0.001936	1.2e-08
Oily fish intake	rs1876245	3	71534763	C	T	0.431482	0.015116	0.001931	5e-15
Oily fish intake	rs10513136	3	141000000	A	G	0.065424	-0.02332	0.003863	1.6e-09
Oily fish intake	rs11924728	3	177000000	T	C	0.172747	-0.01465	0.002527	6.7e-09
Oily fish intake	rs905575	3	147000000	G	C	0.82397	0.013882	0.002519	3.6e-08
Oily fish intake	rs13070166	3	85517507	A	T	0.228586	0.014211	0.002278	4.4e-10
Oily fish intake	rs9841174	3	167000000	C	T	0.373913	0.014778	0.00198	8.5e-14
Oily fish intake	rs114497213	3	115000000	T	G	0.05481	0.027323	0.004236	1.1e-10
Oily fish intake	rs9876782	3	167000000	G	A	0.165461	0.014266	0.00257	2.8e-08
Oily fish intake	rs7683782	4	14935830	G	C	0.833405	0.014478	0.002574	1.9e-08
Oily fish intake	rs10061973	5	167000000	T	G	0.5139	-0.01085	0.001916	1.5e-08
Oily fish intake	rs10076975	5	165000000	C	T	0.381413	0.011239	0.001967	1.1e-08
Oily fish intake	rs4869859	6	156000000	C	T	0.449939	0.01401	0.001922	3.1e-13
Oily fish intake	rs805262	6	31628733	T	C	0.478266	-0.01092	0.001913	1.1e-08
Oily fish intake	rs9272302	6	32603854	T	C	0.165163	-0.01828	0.002681	9.2e-12
Oily fish intake	rs35283694	6	33330051	T	C	0.042751	-0.02701	0.00479	1.7e-08
Oily fish intake	rs16891727	6	26488860	A	C	0.129814	-0.02372	0.00284	6.8e-17
Oily fish intake	rs2301594	6	16754366	A	G	0.173913	-0.01452	0.002538	1.1e-08
Oily fish intake	rs12663865	6	88103149	A	G	0.758185	0.012772	0.002232	1.1e-08
Oily fish intake	rs183879	6	25987441	C	G	0.264713	-0.01276	0.002339	4.8e-08
Oily fish intake	rs6465487	7	95760694	G	A	0.399814	-0.01235	0.001956	2.7e-10
Oily fish intake	rs11767283	7	122000000	G	A	0.221709	0.017674	0.002319	2.5e-14
Oily fish intake	rs790564	8	64604218	C	A	0.722952	0.014691	0.002148	7.9e-12
Oily fish intake	rs11986122	8	10009949	G	C	0.422568	0.014817	0.001949	2.9e-14
Oily fish intake	rs9886779	9	15637447	A	T	0.439213	-0.01072	0.001929	2.7e-08
Oily fish intake	rs552234	9	107000000	A	G	0.495449	-0.01165	0.001913	1.1e-09
Oily fish intake	rs10828250	10	21847178	G	C	0.309332	-0.02015	0.002073	2.6e-22
Oily fish intake	rs703987	10	80939219	C	G	0.615005	0.011122	0.001974	1.7e-08
Oily fish intake	rs4278546	11	79217391	G	A	0.441085	0.012556	0.001938	9.3e-11
Oily fish intake	rs12806161	11	88590109	A	G	0.413763	-0.01161	0.00194	2.2e-09
Oily fish intake	rs631490	11	111000000	C	G	0.709106	-0.01514	0.002103	6e-13
Oily fish intake	rs11233632	11	83190682	T	C	0.580068	-0.01217	0.001939	3.4e-10
Oily fish intake	rs510161	11	28728332	G	C	0.31037	-0.0113	0.002066	4.5e-08
Oily fish intake	rs61882686	11	46390680	A	C	0.085234	0.019756	0.003425	8e-09
Oily fish intake	rs35287743	12	110000000	T	G	0.115869	-0.02822	0.003011	7e-21
Oily fish intake	rs303817	12	52176235	G	A	0.751146	0.01358	0.00221	8e-10
Oily fish intake	rs6561943	13	58356761	T	C	0.255983	-0.01415	0.002192	1.1e-10
Oily fish intake	rs9301837	13	93477312	A	C	0.143273	-0.01574	0.00273	8.1e-09
Oily fish intake	rs12855717	13	101000000	T	C	0.526774	-0.01223	0.001923	2e-10
Oily fish intake	rs3124402	13	55975115	G	A	0.733261	-0.022	0.002157	1.9e-24
Oily fish intake	rs7336980	13	59437165	G	C	0.275419	-0.01405	0.002145	5.7e-11
Oily fish intake	rs7317926	13	54175512	G	A	0.561246	0.011029	0.001931	1.1e-08
Oily fish intake	rs4982738	14	23650191	A	G	0.582899	0.010861	0.001969	3.5e-08
Oily fish intake	rs1951286	14	29766012	G	T	0.644911	-0.01458	0.001999	3e-13
Oily fish intake	rs12896749	14	100000000	C	G	0.384721	-0.01096	0.001966	2.5e-08
Oily fish intake	rs28533540	15	47867762	A	G	0.534203	0.014642	0.001925	2.8e-14
Oily fish intake	rs8053277	16	51469726	C	T	0.696704	0.014316	0.002083	6.3e-12
Oily fish intake	rs1421085	16	53800954	C	T	0.40341	0.018481	0.001949	2.5e-21
Oily fish intake	rs11859365	16	83683945	C	A	0.253765	0.022567	0.002197	9.4e-25
Oily fish intake	rs55938136	17	43798360	G	A	0.224715	-0.01269	0.002289	2.9e-08
Oily fish intake	rs28623270	17	29389026	T	A	0.14872	-0.01783	0.002737	7.3e-11
Oily fish intake	rs2271308	17	37817482	C	T	0.733181	0.011964	0.002162	3.1e-08
Oily fish intake	rs7225002	17	44189067	G	A	0.4144	-0.01392	0.001945	8.1e-13
Oily fish intake	rs7218986	17	30270478	T	A	0.848323	-0.01502	0.002686	2.2e-08
Oily fish intake	rs59355765	18	53431951	T	C	0.160079	-0.01625	0.00261	4.7e-10
Oily fish intake	rs7243428	18	35156177	G	A	0.224648	-0.01298	0.002292	1.5e-08
Oily fish intake	rs66931328	18	38271778	C	T	0.203744	-0.01307	0.002373	3.6e-08
Oily fish intake	rs9958909	18	1841371	G	T	0.139718	0.015762	0.002778	1.4e-08
Oily fish intake	rs7254235	19	22212505	G	A	0.577254	-0.01063	0.00194	4.3e-08
Oily fish intake	rs75887709	19	37438329	G	A	0.13588	-0.01591	0.002815	1.6e-08
Oily fish intake	rs4002471	19	49215095	T	C	0.547362	-0.01924	0.001924	1.5e-23
Oily fish intake	rs12983532	19	18467322	T	C	0.251137	-0.01339	0.002233	2e-09
Oily fish intake	rs6059844	20	33036482	G	A	0.495121	0.011	0.001915	9.2e-09
Oily fish intake	rs6089753	20	61154107	T	C	0.530967	-0.01154	0.001918	1.8e-09
Oily fish intake	rs6033437	20	12495731	A	C	0.257329	0.012468	0.00221	1.7e-08
Oily fish intake	rs2827161	21	23340050	G	T	0.422842	0.010711	0.001937	3.2e-08
Oily fish intake	rs9606833	22	31750013	C	T	0.243593	0.016986	0.002231	2.7e-14
Pork intake	rs11211124	1	45962409	C	T	0.230603	-0.00995	0.001754	1.4e-08
Pork intake	rs9973426	2	156000000	G	A	0.176598	0.011085	0.001937	1e-08
Pork intake	rs7641973	3	81910489	A	G	0.353362	0.008446	0.001541	4.2e-08
Pork intake	rs254152	5	116000000	G	C	0.23498	-0.01043	0.001742	2.2e-09
Pork intake	rs9379832	6	26186200	G	A	0.255452	-0.01147	0.001706	1.8e-11
Pork intake	rs10972033	9	34269732	T	G	0.45643	0.008976	0.001479	1.3e-09
Pork intake	rs1355171	9	15681694	A	C	0.488844	-0.01098	0.001477	1e-13
Pork intake	rs34161520	10	125000000	G	C	0.160381	0.011592	0.002021	9.6e-09
Pork intake	rs2387807	12	38446861	T	C	0.077893	-0.01508	0.002748	4.1e-08
Pork intake	rs4146837	15	93446869	T	C	0.455561	0.008792	0.001494	4e-09
Pork intake	rs3964074	16	74166991	C	T	0.546932	-0.00895	0.001483	1.6e-09
Pork intake	rs36124222	18	74196202	C	T	0.433239	0.008409	0.001501	2.1e-08
Pork intake	rs838133	19	49259529	G	A	0.549354	0.010894	0.001525	9e-13
Pork intake	rs429358	19	45411941	C	T	0.154196	-0.01435	0.002042	2.1e-12
Poultry intake	rs9997448	4	141000000	T	C	0.369236	-0.01046	0.001883	2.7e-08
Poultry intake	rs7829800	8	144000000	G	A	0.670759	0.011458	0.001943	3.7e-09
Poultry intake	rs7046351	9	15664421	A	T	0.509739	0.011075	0.001817	1.1e-09
Poultry intake	rs1051730	15	78894339	A	G	0.331381	-0.01088	0.001929	1.7e-08
Poultry intake	rs1256436	15	83537042	T	C	0.472405	-0.01005	0.00182	3.4e-08
Poultry intake	rs9923768	16	6163838	A	G	0.59853	0.010512	0.001859	1.6e-08
Poultry intake	rs2565017	18	21070280	A	G	0.372697	0.010952	0.001882	5.9e-09
Poultry intake	rs2965200	19	19476365	A	G	0.640011	-0.01042	0.001901	4.2e-08
Poultry intake	rs2426440	20	50999841	G	A	0.732602	0.011218	0.002053	4.7e-08
Processed meat intake	rs7531118	1	72837239	C	T	0.531133	-0.01407	0.002113	2.8e-11
Processed meat intake	rs11894162	2	107000000	T	C	0.547464	0.012049	0.002107	1.1e-08
Processed meat intake	rs11887120	2	25485735	T	C	0.397683	0.011962	0.00216	3.1e-08
Processed meat intake	rs4077924	2	182000000	C	T	0.701892	0.012499	0.002285	4.5e-08
Processed meat intake	rs3762621	2	173000000	T	C	0.183451	-0.01499	0.00272	3.6e-08
Processed meat intake	rs77165542	2	430975	T	C	0.035496	0.033879	0.005725	3.3e-09
Processed meat intake	rs9809856	3	18227421	G	A	0.475881	0.013289	0.0021	2.5e-10
Processed meat intake	rs6786550	3	62560523	C	T	0.635043	0.012187	0.002174	2.1e-08
Processed meat intake	rs6765179	3	25276416	A	G	0.309968	-0.01276	0.002266	1.8e-08
Processed meat intake	rs2873054	3	81888255	C	A	0.353276	0.013996	0.00219	1.6e-10
Processed meat intake	rs1422192	5	87959023	A	G	0.158076	0.016968	0.002871	3.4e-09
Processed meat intake	rs2029401	5	92891029	G	A	0.586212	0.014631	0.002129	6.3e-12
Processed meat intake	rs10454812	5	52800358	C	A	0.103032	-0.01996	0.003442	6.7e-09
Processed meat intake	rs6961970	7	114000000	A	C	0.244698	-0.01401	0.002441	9.5e-09
Processed meat intake	rs4240672	8	10767917	A	G	0.494014	0.01712	0.002094	3e-16
Processed meat intake	rs11030298	11	28387752	T	A	0.50998	-0.01222	0.00211	7e-09
Processed meat intake	rs6484504	11	31424823	C	T	0.72462	0.015473	0.002348	4.4e-11
Processed meat intake	rs11032380	11	33800533	T	A	0.333352	-0.01332	0.002223	2.1e-09
Processed meat intake	rs4778053	15	93424341	G	C	0.843808	0.016467	0.002899	1.3e-08
Processed meat intake	rs34241936	17	74065908	G	A	0.037369	0.032837	0.005753	1.1e-08
Processed meat intake	rs8096167	18	34800257	C	T	0.1926	-0.01459	0.002671	4.7e-08
Processed meat intake	rs838133	19	49259529	G	A	0.549369	0.019014	0.002166	1.6e-18
Processed meat intake	rs6010651	20	62418243	C	A	0.379439	-0.01241	0.002168	1.1e-08
Processed meat intake	rs203319	22	41914593	T	C	0.204594	-0.01642	0.002602	2.8e-10
Raw vegetable intake	rs9427220	1	154000000	T	A	0.554661	-0.00801	0.001442	2.8e-08
Raw vegetable intake	rs4083969	1	232000000	G	C	0.057217	0.017133	0.003115	3.8e-08
Raw vegetable intake	rs7619139	3	25110415	A	T	0.589193	0.012477	0.001451	8e-18
Raw vegetable intake	rs13102393	4	63738189	G	C	0.499077	0.007979	0.00143	2.4e-08
Raw vegetable intake	rs2194027	5	87822672	A	T	0.484664	-0.00861	0.001436	2e-09
Raw vegetable intake	rs17460017	5	138000000	T	A	0.190124	0.011174	0.001813	7.2e-10
Raw vegetable intake	rs3095337	6	30737591	C	G	0.203909	-0.01262	0.001766	9e-13
Raw vegetable intake	rs75248709	6	92348945	T	C	0.045947	-0.01973	0.003528	2.2e-08
Raw vegetable intake	rs12203592	6	396321	T	C	0.219338	-0.01029	0.001694	1.3e-09
Raw vegetable intake	rs57221424	7	35215670	G	C	0.321733	0.008941	0.001533	5.5e-09
Raw vegetable intake	rs62461186	7	77730153	C	A	0.179827	-0.01134	0.001857	1e-09
Raw vegetable intake	rs790561	8	64618026	G	A	0.704134	0.012474	0.001562	1.4e-15
Raw vegetable intake	rs7821179	8	83061099	C	G	0.846577	-0.01082	0.001976	4.4e-08
Raw vegetable intake	rs10819082	9	129000000	A	G	0.66734	-0.00916	0.001513	1.4e-09
Raw vegetable intake	rs6482190	10	22037809	G	A	0.719408	0.011272	0.00159	1.4e-12
Raw vegetable intake	rs1890012	13	54933682	G	T	0.19473	-0.01043	0.001808	8.1e-09
Raw vegetable intake	rs12908495	15	97011280	A	C	0.242533	-0.00935	0.001666	2e-08
Raw vegetable intake	rs1052352	16	31195279	T	C	0.52355	0.008164	0.001426	1e-08
Raw vegetable intake	rs34186148	17	43854655	C	G	0.370054	-0.00805	0.001475	4.8e-08
Raw vegetable intake	rs4291983	18	38106410	A	C	0.517576	-0.0084	0.001425	3.7e-09
Raw vegetable intake	rs8130508	21	19049865	A	G	0.289686	0.00874	0.001578	3e-08
Salt added to food	rs1008078	1	91189731	T	C	0.395512	0.01166	0.001806	1.1e-10
Salt added to food	rs12563932	1	164000000	C	A	0.029478	-0.02849	0.00521	4.5e-08
Salt added to food	rs11210985	1	44808461	A	G	0.3791	-0.01566	0.001818	7.2e-18
Salt added to food	rs12094804	1	202000000	G	A	0.061754	0.020506	0.003656	2e-08
Salt added to food	rs6695915	1	44010571	G	A	0.095551	-0.01663	0.002998	2.9e-08
Salt added to food	rs10752999	1	187000000	C	A	0.702035	0.012762	0.001927	3.5e-11
Salt added to food	rs11126666	2	26928811	A	G	0.255562	-0.01199	0.002019	2.9e-09
Salt added to food	rs528301	2	45154908	A	G	0.554846	0.015261	0.00177	6.6e-18
Salt added to food	rs13400612	2	138000000	G	C	0.246906	0.020285	0.002043	3e-23
Salt added to food	rs13024846	2	173000000	T	C	0.274587	-0.01109	0.001982	2.2e-08
Salt added to food	rs264932	2	104000000	G	A	0.605889	-0.01042	0.001802	7.3e-09
Salt added to food	rs10179961	2	144000000	T	C	0.823108	-0.01343	0.002312	6.3e-09
Salt added to food	rs17805497	2	177000000	C	T	0.345071	0.012482	0.00185	1.5e-11
Salt added to food	rs9630911	2	144000000	T	C	0.345109	0.013162	0.001857	1.4e-12
Salt added to food	rs7577730	2	59205954	G	T	0.555584	-0.00988	0.001779	2.8e-08
Salt added to food	rs2263636	2	63495365	C	A	0.719001	0.011256	0.001965	1e-08
Salt added to food	rs55897719	2	213000000	A	C	0.316817	0.013502	0.001896	1.1e-12
Salt added to food	rs976179	2	199000000	T	A	0.485324	0.010067	0.001765	1.2e-08
Salt added to food	rs7591518	2	146000000	C	T	0.298453	-0.02077	0.00193	5.1e-27
Salt added to food	rs12988960	2	164000000	C	G	0.315972	0.014981	0.001896	2.8e-15
Salt added to food	rs2736748	3	60815608	G	A	0.789193	0.028012	0.00216	1.8e-38
Salt added to food	rs11717750	3	7464013	C	T	0.50107	-0.00961	0.001762	4.9e-08
Salt added to food	rs6780346	3	85593584	T	C	0.620997	-0.01684	0.001817	1.9e-20
Salt added to food	rs1839948	3	83515994	G	A	0.809299	-0.01943	0.002246	5.1e-18
Salt added to food	rs11130206	3	49596593	G	C	0.432321	-0.01203	0.001776	1.2e-11
Salt added to food	rs6804929	3	120000000	A	G	0.105016	0.016706	0.002889	7.4e-09
Salt added to food	rs6776248	3	33420650	C	T	0.26336	0.011341	0.001998	1.4e-08
Salt added to food	rs73040343	3	18466059	G	A	0.381434	-0.01035	0.001814	1.2e-08
Salt added to food	rs400750	3	18634962	G	T	0.616712	0.016712	0.001815	3.3e-20
Salt added to food	rs73166548	3	94145116	T	G	0.282102	-0.01162	0.00196	3e-09
Salt added to food	rs73091608	3	61992512	A	T	0.150811	-0.01423	0.002469	8.2e-09
Salt added to food	rs6443950	3	184000000	T	A	0.631504	-0.01421	0.001831	8.5e-15
Salt added to food	rs736935	3	60377674	T	C	0.336413	0.015688	0.001879	6.8e-17
Salt added to food	rs34906832	4	102000000	G	A	0.140896	0.015098	0.00253	2.4e-09
Salt added to food	rs13131880	4	179000000	C	T	0.220413	-0.01262	0.002128	3e-09
Salt added to food	rs7673170	4	18251259	A	G	0.395273	-0.0126	0.001801	2.7e-12
Salt added to food	rs12501838	4	54972890	T	A	0.23366	0.014667	0.002082	1.8e-12
Salt added to food	rs526210	4	90131593	A	G	0.542868	0.010095	0.001819	2.8e-08
Salt added to food	rs3890316	4	94242898	A	G	0.249954	-0.01133	0.002042	2.8e-08
Salt added to food	rs7670308	4	67230580	A	G	0.409195	-0.01164	0.001801	1e-10
Salt added to food	rs11131601	4	66450520	G	T	0.590723	-0.01005	0.001794	2.1e-08
Salt added to food	rs4860797	4	67801134	A	G	0.601276	0.011667	0.001808	1.1e-10
Salt added to food	rs248276	5	165000000	C	T	0.583581	-0.00989	0.001801	3.9e-08
Salt added to food	rs1823011	5	85698520	G	A	0.659939	-0.01023	0.001861	3.9e-08
Salt added to food	rs4235642	5	104000000	G	A	0.379691	0.012294	0.001816	1.3e-11
Salt added to food	rs164851	5	107000000	T	C	0.189791	0.01462	0.002254	8.8e-11
Salt added to food	rs33137	5	158000000	T	C	0.493871	-0.01208	0.001773	9.4e-12
Salt added to food	rs4699965	5	60167888	C	A	0.377991	-0.01139	0.001827	4.5e-10
Salt added to food	rs12658060	5	51375189	C	T	0.222971	-0.02741	0.002118	2.5e-38
Salt added to food	rs6887291	5	106000000	G	T	0.636126	0.012676	0.001836	5.1e-12
Salt added to food	rs4912891	5	142000000	C	T	0.691882	0.010655	0.001923	3e-08
Salt added to food	rs868720	5	117000000	C	G	0.305451	0.015994	0.001925	9.6e-17
Salt added to food	rs2339234	5	171000000	A	G	0.683186	-0.01764	0.0019	1.6e-20
Salt added to food	rs1409293	6	125000000	A	G	0.474252	0.010812	0.001772	1e-09
Salt added to food	rs2506738	6	104000000	G	A	0.401141	-0.0151	0.001801	5e-17
Salt added to food	rs9375448	6	127000000	T	A	0.492981	-0.01168	0.001762	3.4e-11
Salt added to food	rs4236065	6	12167286	C	T	0.255885	-0.01117	0.002031	3.8e-08
Salt added to food	rs853377	6	14175404	G	A	0.764972	0.012938	0.002081	5.1e-10
Salt added to food	rs9278020	6	33326699	A	G	0.10619	0.023222	0.002862	4.8e-16
Salt added to food	rs35099536	6	9516653	C	A	0.08461	0.025959	0.003207	5.8e-16
Salt added to food	rs2463710	6	72866597	A	T	0.753885	0.011952	0.002191	4.9e-08
Salt added to food	rs4580876	6	98322872	A	G	0.476122	-0.01024	0.001765	6.6e-09
Salt added to food	rs1694129	6	32637743	T	G	0.106755	-0.01813	0.002856	2.2e-10
Salt added to food	rs11761254	7	1858651	T	C	0.136978	-0.01768	0.002546	3.8e-12
Salt added to food	rs1726866	7	142000000	A	G	0.552077	0.026544	0.00177	7.7e-51
Salt added to food	rs6987313	8	71570989	C	T	0.520156	0.009907	0.001766	2e-08
Salt added to food	rs4739105	8	64496159	C	T	0.787781	0.015465	0.00218	1.3e-12
Salt added to food	rs2457427	8	22746069	C	T	0.863856	-0.01658	0.002569	1.1e-10
Salt added to food	rs10971930	9	34116083	C	T	0.127418	0.015501	0.002644	4.5e-09
Salt added to food	rs1339157	9	23196532	C	T	0.497635	-0.0137	0.001767	8.7e-15
Salt added to food	rs7021360	9	11592801	A	C	0.388225	-0.01012	0.00181	2.3e-08
Salt added to food	rs10757803	9	29144057	A	G	0.220794	0.012799	0.00213	1.9e-09
Salt added to food	rs586716	9	22488678	A	G	0.414681	0.014367	0.001793	1.1e-15
Salt added to food	rs2236295	10	64564892	T	G	0.402985	0.010855	0.001803	1.8e-09
Salt added to food	rs2393856	10	63054791	C	G	0.465406	0.015886	0.001768	2.6e-19
Salt added to food	rs4595499	10	62792589	T	C	0.391888	-0.01728	0.001808	1.2e-21
Salt added to food	rs10736951	10	281710	C	G	0.635537	-0.01136	0.001843	7e-10
Salt added to food	rs10128297	10	86845915	T	C	0.402787	-0.01055	0.0018	4.5e-09
Salt added to food	rs10883796	10	105000000	A	G	0.294358	0.011441	0.001934	3.3e-09
Salt added to food	rs11041921	11	8456187	A	C	0.09159	0.018295	0.003056	2.2e-09
Salt added to food	rs9667150	11	31010455	A	G	0.559523	0.012589	0.001781	1.5e-12
Salt added to food	rs11022746	11	2442707	G	T	0.681941	0.011827	0.001913	6.3e-10
Salt added to food	rs12789951	11	99719509	T	C	0.411036	-0.01172	0.001797	7e-11
Salt added to food	rs329670	11	134000000	C	T	0.870289	-0.01529	0.002633	6.3e-09
Salt added to food	rs7927679	11	127000000	T	C	0.504024	0.014954	0.001764	2.3e-17
Salt added to food	rs7110845	11	120000000	G	A	0.579174	-0.01154	0.001786	1.1e-10
Salt added to food	rs35702851	11	841284	C	G	0.204203	0.012196	0.002191	2.6e-08
Salt added to food	rs1377103	11	40307656	C	A	0.478152	-0.00992	0.001764	1.9e-08
Salt added to food	rs35271178	11	17411020	T	C	0.588507	0.010244	0.001791	1.1e-08
Salt added to food	rs99780	11	61596633	T	C	0.350239	0.010907	0.001848	3.6e-09
Salt added to food	rs324018	12	57487729	G	T	0.613528	0.01001	0.001812	3.3e-08
Salt added to food	rs1895951	12	108000000	C	T	0.220794	-0.01169	0.002142	4.8e-08
Salt added to food	rs667128	12	10961174	T	C	0.126584	0.015426	0.002652	6e-09
Salt added to food	rs12579997	12	110000000	C	G	0.170455	0.016031	0.002348	8.6e-12
Salt added to food	rs7982263	13	80061074	C	T	0.581981	0.010608	0.001788	2.9e-09
Salt added to food	rs1045411	13	31033232	T	C	0.268305	-0.01507	0.001993	4e-14
Salt added to food	rs9569747	13	58370948	G	T	0.298073	-0.01256	0.001936	8.6e-11
Salt added to food	rs9317406	13	64819020	T	C	0.376115	-0.0107	0.001824	4.4e-09
Salt added to food	rs10140751	14	26985560	T	G	0.245951	-0.01127	0.002047	3.6e-08
Salt added to food	rs961044	14	87608094	T	C	0.857621	-0.01401	0.002527	3e-08
Salt added to food	rs8022455	14	98883534	C	T	0.54702	-0.01114	0.001774	3.4e-10
Salt added to food	rs2693687	14	99672917	T	C	0.393736	0.011628	0.00182	1.7e-10
Salt added to food	rs4981196	14	33985724	C	A	0.635898	-0.01146	0.001822	3.3e-10
Salt added to food	rs8040685	15	54936197	T	C	0.884465	-0.01541	0.002758	2.3e-08
Salt added to food	rs2521501	15	91437388	T	A	0.322086	-0.0114	0.0019	2e-09
Salt added to food	rs491907	15	50908697	G	A	0.511555	0.010986	0.001763	4.6e-10
Salt added to food	rs2547040	16	24736408	C	G	0.805074	-0.01271	0.002229	1.2e-08
Salt added to food	rs11075194	16	13515170	G	A	0.425797	-0.00982	0.001787	4e-08
Salt added to food	rs72807804	16	82861212	T	C	0.218782	0.012064	0.002139	1.7e-08
Salt added to food	rs34893494	16	72962423	C	T	0.295357	0.010724	0.001951	3.9e-08
Salt added to food	rs6416794	16	51181735	C	T	0.798724	-0.012	0.0022	4.9e-08
Salt added to food	rs151174	16	28508069	T	C	0.408039	-0.00995	0.001792	2.8e-08
Salt added to food	rs1728779	16	68567500	G	A	0.436092	0.009871	0.001789	3.5e-08
Salt added to food	rs35142265	17	38269759	G	A	0.218202	0.015013	0.002136	2.1e-12
Salt added to food	rs62098445	18	58819108	A	C	0.318657	-0.01586	0.001911	1e-16
Salt added to food	rs2852348	18	37189171	G	A	0.458696	-0.01312	0.001777	1.6e-13
Salt added to food	rs4799949	18	35155910	T	C	0.667226	-0.01098	0.001872	4.5e-09
Salt added to food	rs11082431	18	42781374	T	C	0.301904	0.010565	0.001921	3.8e-08
Salt added to food	rs8097544	18	1839564	G	A	0.145366	0.01403	0.002513	2.4e-08
Salt added to food	rs429358	19	45411941	C	T	0.154168	-0.0154	0.002442	2.9e-10
Salt added to food	rs10425711	19	51780434	A	C	0.277895	-0.01187	0.00197	1.7e-09
Salt added to food	rs2835623	21	38511531	T	C	0.04766	0.022677	0.004144	4.4e-08
Salt added to food	rs2899345	22	41815609	C	T	0.504298	0.009887	0.001773	2.5e-08
Salt added to food	rs9611875	22	43153807	G	A	0.039616	0.066201	0.004519	1.3e-48
Tea intake	rs11587444	1	151000000	G	A	0.393464	0.014033	0.002171	1e-10
Tea intake	rs11164870	1	93552187	G	C	0.604574	-0.01196	0.002182	4.2e-08
Tea intake	rs56188862	1	174000000	C	T	0.387454	-0.01576	0.002175	4.3e-13
Tea intake	rs962242	1	155000000	C	T	0.225299	0.014459	0.002537	1.2e-08
Tea intake	rs1156588	2	58515375	G	A	0.210071	-0.01545	0.002603	2.9e-09
Tea intake	rs57462170	3	50239803	A	G	0.108773	0.019151	0.003406	1.9e-08
Tea intake	rs2117137	3	89525505	G	A	0.405148	0.012995	0.002156	1.7e-09
Tea intake	rs1481012	4	89039082	G	A	0.112209	-0.02624	0.003356	5.3e-15
Tea intake	rs72797284	5	152000000	G	A	0.270797	-0.01711	0.002384	7e-13
Tea intake	rs34619	5	60465365	A	G	0.430905	0.011712	0.002138	4.3e-08
Tea intake	rs7757102	6	137000000	G	A	0.555426	-0.0118	0.002133	3.1e-08
Tea intake	rs2478875	6	51283110	G	A	0.208758	0.021894	0.002611	5.1e-17
Tea intake	rs2076308	6	50791640	C	G	0.180126	-0.01566	0.002758	1.3e-08
Tea intake	rs149805207	6	137000000	G	A	0.008538	-0.07193	0.012582	1.1e-08
Tea intake	rs11768350	7	17561651	C	T	0.159254	-0.02066	0.002907	1.2e-12
Tea intake	rs4410790	7	17284577	C	T	0.631224	0.040551	0.002195	3.4e-76
Tea intake	rs713598	7	142000000	G	C	0.402254	0.013397	0.002157	5.2e-10
Tea intake	rs1078032	7	17464410	C	T	0.436115	0.011883	0.002149	3.2e-08
Tea intake	rs9648476	7	39293033	A	G	0.622954	0.012501	0.002185	1.1e-08
Tea intake	rs17656582	7	17584269	G	C	0.05679	0.02939	0.004617	2e-10
Tea intake	rs10273455	7	17762666	A	C	0.552023	-0.01168	0.002137	4.6e-08
Tea intake	rs17685	7	75616105	A	G	0.277512	0.023066	0.002362	1.6e-22
Tea intake	rs13282783	8	22088975	T	C	0.285899	-0.01358	0.002354	7.9e-09
Tea intake	rs56348300	9	7054124	G	C	0.184619	0.015882	0.002732	6.1e-09
Tea intake	rs10764990	10	129000000	A	G	0.607155	-0.01219	0.002169	1.9e-08
Tea intake	rs2351187	10	86850616	A	G	0.318935	0.012902	0.002282	1.6e-08
Tea intake	rs10752269	10	12692902	A	G	0.506082	-0.01287	0.00212	1.3e-09
Tea intake	rs4418728	10	94839724	T	G	0.451157	-0.01171	0.002128	3.7e-08
Tea intake	rs10741694	11	16286183	C	T	0.627915	0.015004	0.002194	7.9e-12
Tea intake	rs11022752	11	13307622	G	A	0.269436	0.01335	0.002394	2.5e-08
Tea intake	rs1453548	11	59192089	A	T	0.664929	-0.01334	0.00225	3e-09
Tea intake	rs17245213	11	1679769	A	G	0.208046	-0.01465	0.002609	2e-08
Tea intake	rs977474	12	11284772	T	C	0.833746	0.021781	0.002856	2.4e-14
Tea intake	rs2645929	13	56444529	G	A	0.813066	-0.01498	0.002717	3.5e-08
Tea intake	rs6829	13	112000000	T	C	0.596155	-0.01192	0.002165	3.7e-08
Tea intake	rs2783129	13	80168720	G	C	0.484878	-0.01173	0.002133	3.8e-08
Tea intake	rs17576658	13	100000000	A	G	0.247081	-0.01348	0.002457	4.1e-08
Tea intake	rs7999399	13	89233505	T	C	0.556133	0.011708	0.002133	4e-08
Tea intake	rs2472297	15	75027880	T	C	0.262049	0.053345	0.002401	2.3e-109
Tea intake	rs12591786	15	60902512	T	C	0.158804	-0.01844	0.002942	3.7e-10
Tea intake	rs9937354	16	53799847	A	G	0.424074	-0.01409	0.002143	4.9e-11
Tea intake	rs9302428	16	24717600	G	C	0.635799	0.012246	0.002201	2.6e-08
Tea intake	rs512404	16	63031551	T	G	0.22457	0.015027	0.002562	4.5e-09
Tea intake	rs2279844	17	40819809	A	G	0.379343	-0.01199	0.002183	4e-08
Tea intake	rs4808193	19	19410622	C	T	0.335324	0.015115	0.002247	1.7e-11
Tea intake	rs57631352	19	4338173	G	A	0.296859	-0.0131	0.002321	1.7e-08
Tea intake	rs2273447	20	62900120	T	A	0.203788	0.017472	0.002634	3.3e-11
Tea intake	rs4817505	21	34343828	C	T	0.38998	0.015068	0.002175	4.2e-12
Tea intake	rs132904	22	41798896	C	G	0.778651	0.016601	0.002553	7.8e-11
Tea intake	rs9624470	22	24820268	A	G	0.580054	0.025207	0.002155	1.3e-31
SNP: single nucleotide polymorphisins; chr: chromosome; eaf: effect allele frequence; se: standard error.

## Sheet: Supplementary table 2
Supplementary Table S2. Results of the MR study testing causal association between risk factors and AP.
Trait	SNPs	F	IVW		WM		MR-Egger		MR-PRESSO			P pleiotropy	P heterogeneity
			OR (95% CI)	P	OR (95% CI)	P	OR (95% CI)	P	SNPs	OR (95% CI)	P
Alcohol drinking	38	72.9763	1.798 (1.097 to 2.944)	0.0198548	2.563 (1.241 to 5.297)	0.0110154	4.161 (1.257 to 13.773)	0.0252682	38	1.798 (1.097 to 2.944)	0.0198548	0.597	0.585113
Beef intake	14	41.0536	1.443 (0.519 to 4.013)	0.482076	1.782 (0.470 to 6.748)	0.395398	20.031 (0.042 to 9612.681)	0.36008	14	1.443 (0.519 to 4.013)	0.482076	0.834	0.771732
Bread intake	28	42.2194	0.629 (0.296 to 1.336)	0.227738	0.779 (0.298 to 2.035)	0.609947	0.188 (0.005 to 6.771)	0.369387	28	0.629 (0.296 to 1.336)	0.227738	0.103	0.042509
Cereal inake	38	47.0033	0.559 (0.287 to 1.088)	0.086907	0.543 (0.234 to 1.258)	0.154391	0.106 (0.007 to 1.642)	0.117084	38	0.559 (0.287 to 1.088)	0.086907	0.05	0.0259862
Cheese intake	65	38.6525	0.753 (0.484 to 1.171)	0.207532	0.930 (0.521 to 1.661)	0.806717	0.737 (0.114 to 4.787)	0.750603	63	0.744 (0.489 to 1.132)	0.167	0.012654	0.0137146
Coffee intake	42	73.1259	1.092 (0.641 to 1.863)	0.745435	0.936 (0.473 to 1.852)	0.848466	0.692 (0.232 to 2.057)	0.511029	42	1.092 (0.641 to 1.863)	0.745435	0.172	0.10553
Cooked vegetable intake	17	37.5841	0.373 (0.100 to 1.393)	0.142492	0.234 (0.054 to 1.016)	0.0524794	3.841×105 (0.789 to 1.870×1011)	0.0734645	17	0.373 (0.100 to 1.393)	0.142492	0.073	0.0662365
Dried fruit intake	42	42.0645	0.280 (0.156 to 0.502)	1.90945e-05	0.238 (0.102 to 0.555)	0.000898994	0.131 (0.009 to 1.849)	0.140283	42	0.280 (0.156 to 0.502)	1.90945e-05	0.576	0.46038
Fresh fruit intake	56	45.2423	0.448 (0.213 to 0.943)	0.0343816	0.510 (0.179 to 1.456)	0.208333	13.047 (1.136 to 149.865)	0.044002	56	0.448 (0.213 to 0.943)	0.0343816	0.091	0.134718
Lamb intake	31	40.0574	1.698 (0.615 to 4.687)	0.306499	1.516 (0.440 to 5.220)	0.509802	0.069 (0.001 to 4.999)	0.231423	31	1.698 (0.615 to 4.687)	0.306499	0.053	0.032908
Non-oily fish intake	11	44.8023	0.769 (0.122 to 4.846)	0.779461	0.435 (0.070 to 2.697)	0.370896	258.772 (0.058 to 1.161×106)	0.227531	10	0.284 (0.058 to 1.395)	0.121	0.00411	0.00604902
Oily fish intake	67	44.0715	1.172 (0.714 to 1.923)	0.530602	1.349 (0.717 to 2.536)	0.352968	1.448 (0.160 to 13.114)	0.742989	64	1.259 (0.793 to 1.999)	0.329	0.00447546	0.00499118
Pork intake	13	37.5997	5.618 (1.276 to 24.727)	0.0224564	3.028 (0.521 to 17.602)	0.217289	18.401 (0.003 to 1.078×105)	0.524092	13	5.618 (1.276 to 24.727)	0.0224564	0.168	0.158482
Poultry intake	8	31.7073	0.794 (0.185 to 3.410)	0.756073	0.866 (0.157 to 4.771)	0.86915	1247.832 (1.942×10-13 to 8.019×1018)	0.714298	8	0.794 (0.185 to 3.410)	0.756073	0.983	0.970661
Processed meat intake	23	38.5362	2.771 (1.320 to 5.816)	0.0070794	2.699 (0.955 to 7.634)	0.061158	5.947 (0.128 to 275.867)	0.372799	23	2.771 (1.320 to 5.816)	0.0070794	0.176	0.191435
Raw vegetable intake	17	39.5816	0.319 (0.064 to 1.575)	0.160751	0.554 (0.084 to 3.655)	0.539628	2.254 (0.001 to 4374.189)	0.836162	14	0.206 (0.052 to 0.819)	0.025	0.0421911	0.0350462
Salt added to food	112	48.2053	1.271 (0.904 to 1.787)	0.168627	1.319 (0.808 to 2.154)	0.267749	1.770 (0.549 to 5.707)	0.341335	112	1.271 (0.904 to 1.787)	0.168627	0.27	0.197651
Tea intake	48	56.9397	0.739 (0.489 to 1.118)	0.152481	0.844 (0.464 to 1.536)	0.578891	1.026 (0.399 to 2.639)	0.95737	48	0.739 (0.489 to 1.118)	0.152481	0.189	0.148548
Statistically significant values are bolded in the table. SNP: single nucleotide polymorphisins; IVW: inverse variance weighted; WM: weighted median; MR-PRESSO: MR-pleiotropy residual sum and outlier; OR: odds ratio; CI: confidence interval.

## Sheet: Supplementary table 3
Supplementary Table S3. Results of the MR study testing causal association between risk factors and CP.
Trait	SNPs	F	IVW		WM		MR-Egger		MR-PRESSO			P pleiotropy	P heterogeneity
			OR (95% CI)	P	OR (95% CI)	P	OR (95% CI)	P	SNPs	OR (95% CI)	P
Alcohol drinking	38	72.9763	3.546 (1.813 to 6.935)	0.000217158	3.808 (1.471 to 9.859)	0.00586318	2.077 (0.402 to 10.719)	0.388604	38	3.546 (1.813 to 6.935)	0.000217158	0.426	0.363958
Beef intake	14	41.0536	1.271 (0.264 to 6.122)	0.764597	2.776 (0.425 to 18.139)	0.286444	29.752 (0.002 to 4.911×105)	0.506501	14	1.271 (0.264 to 6.122)	0.764597	0.315	0.167885
Bread intake	28	42.2194	0.569 (0.254 to 1.275)	0.170804	0.530 (0.170 to 1.654)	0.273842	0.079 ( 0.002 to 3.567)	0.20303	28	0.569 (0.254 to1.275)	0.170804	0.866	0.849782
Cereal inake	38	47.0033	0.768 (0.371 to 1.589)	0.476431	0.670 (0.239 to 1.873)	0.445005	0.437 (0.021 to 9.216)	0.598135	38	0.768 (0.371 to 1.589)	0.476431	0.188	0.41646
Cheese intake	65	38.6525	1.093 (0.617 to 1.936)	0.759343	1.179 (0.553 to 2.513)	0.669413	3.773 (0.344 to 41.400)	0.281402	64	1.194 (0.693 to 2.057)	0.523	0.0473	0.0248462
Coffee intake	42	73.1259	0.857 (0.461 to 1.595)	0.627003	0.718 (0.308 to 1.673)	0.442486	0.932 (0.263 to 3.306)	0.914197	42	0.857 (0.461 to 1.595)	0.627003	0.945	0.965372
Cooked vegetable intake	17	37.5841	0.349 (0.075 to 1.629)	0.180531	0.167 (0.024 to 1.145)	0.0684229	0.031 (9.024×10-10 to 1.048×106)	0.69949	17	0.349 (0.075 to 1.629)	0.180531	0.242	0.223394
Dried fruit intake	42	42.0645	0.361 (0.167 to 0.776)	0.00912299	0.263 (0.089 to 0.777)	0.0156919	0.051 (0.002 to 1.609)	0.0989374	42	0.361 (0.167 to 0.776)	0.00912299	0.778	0.787776
Fresh fruit intake	56	45.2423	0.465 (0.168 to 1.287)	0.140415	1.040 (0.284 to 3.805)	0.952737	9.551 (0.293 to 311.707)	0.209897	55	0.559 (0.217 to 1.444)	0.23	0.04849	0.0604942
Lamb intake	31	40.0574	2.067 (0.700 to 6.103)	0.188811	2.890 (0.645 to 12.961)	0.165652	0.220 (0.002 to 23.170)	0.528711	31	2.067 (0.700 to 6.103)	0.188811	0.912	0.92862
Non-oily fish intake	11	44.8023	0.401 (0.086 to 1.880)	0.24664	0.538 (0.068 to 4.229)	0.555536	2.052 (0.001 to 3256.885)	0.852599	11	0.401 (0.086 to 1.880)	0.24664	0.79	0.813764
Oily fish intake	67	44.0715	1.611 (0.822 to 3.156)	0.164461	0.995 (0.429 to 2.304)	0.990095	0.764 (0.038 to 15.166)	0.860465	65	1.592 (0.839 to 3.019)	0.154	0.003566	0.00143883
Pork intake	13	37.5997	2.518 (0.483 to 13.115)	0.272756	4.795 (0.581 to 39.575)	0.145438	0.395 (3.732×10-5 to 4185.448)	0.847941	13	2.518 (0.483 to 13.115)	0.272756	0.958	0.956353
Poultry intake	8	31.7073	2.597 (0.373 to 18.089)	0.335168	0.942 (0.084 to 10.613)	0.961629	2.468 (4.502×10-23 to 1.353×1023)	0.974117	8	2.597 (0.373 to 18.089)	0.335168	0.445	0.412435
Processed meat intake	23	38.5362	2.463 (1.029 to 5.895)	0.0428906	2.852 (0.825 to 9.860)	0.0976417	1.403 (0.017 to 118.154)	0.882425	23	2.463 (1.029 to 5.895)	0.0428906	0.711	0.716086
Raw vegetable intake	17	39.5816	0.237 (0.038 to 1.463)	0.121133	0.370 (0.034 to 4.069)	0.416372	12.300 (0.003 to 5.713×104)	0.56884	17	0.237 (0.038 to 1.463)	0.121133	0.338	0.188732
Salt added to food	112	48.2053	0.955 (0.624 to 1.461)	0.831793	0.800 (0.430 to 1.488)	0.480869	0.484 (0.113 to 2.078)	0.331021	112	0.955 (0.624 to 1.461)	0.831793	0.711	0.753347
Tea intake	48	56.9397	0.794 (0.484 to 1.301)	0.359314	0.705 (0.331 to 1.502)	0.365109	0.882 (0.287 to 2.713)	0.827042	48	0.794 (0.484 to 1.301)	0.359314	0.917	0.929408
Statistically significant values are bolded in the table. SNP: single nucleotide polymorphisins; IVW: inverse variance weighted; WM: weighted median; MR-PRESSO: MR-pleiotropy residual sum and outlier; OR: odds ratio; CI: confidence interval.

## Sheet: Supplementary table 4
Supplementary Table S4. Results of the MR study testing causal association between risk factors and AAP.
Trait	SNPs	F	IVW		WM		MR-Egger		MR-PRESSO			P pleiotropy	P heterogeneity
			OR (95% CI)	P	OR (95% CI)	P	OR (95% CI)	P	SNPs	OR (95% CI)	P
Alcohol drinking	38	72.9763	10.806 (2.739 to 42.626)	0.000675664	8.211 (1.288 to 52.346)	0.0259018	49.146 (1.715 to 1408.003)	0.0289453	38	10.806 (2.739 to 42.626)	0.000675664	0.22	0.199342
Beef intake	14	41.0536	0.509 (0.038 to 6.847)	0.610247	0.866 (0.032 to 23.263)	0.931971	0.329 (5.001×10-8 to 2.166×106)	0.891948	14	0.509 (0.038 to 6.847)	0.610247	0.917	0.961056
Bread intake	28	42.2194	0.114 (0.018 to 0.725)	0.0213995	0.094 (0.009 to 0.980)	0.048056	0.001 (1.852×10-7 to 5.421)	0.12744	26	0.148 (0.026 to 0.861)	0.033	0.0421124	0.0743392
Cereal inake	38	47.0033	1.069 (0.267 to 4.275)	0.924426	3.148 (0.435 to 22.760)	0.255808	0.055 (1.788×10-4 to 17.104)	0.329015	38	1.069 (0.267 to 4.275)	0.924426	0.525	0.713104
Cheese intake	65	38.6525	0.384 (0.122 to 1.214)	0.103102	0.510 (0.116 to 2.242)	0.372915	9.176 (0.075 to 1121.608)	0.369447	62	0.428 (0.150 to 1.223)	0.113	0.00317254	0.00590229
Coffee intake	42	73.1259	2.328 (0.696 to 7.785)	0.170017	2.989 (0.543 to 16.460)	0.208406	2.269 (0.187 to 27.479)	0.523227	42	2.328 (0.696 to 7.785)	0.170017	0.504	0.446692
Cooked vegetable intake	17	37.5841	0.186 (0.013 to 2.680)	0.216788	0.040 (0.001 to 1.280)	0.068703	0.001 (2.063×10-16 to 4.065×109)	0.644523	17	0.186 (0.013 to 2.680)	0.216788	0.735	0.728854
Dried fruit intake	42	42.0645	0.278 (0.058 to 1.327)	0.108433	0.506 (0.059 to 4.316)	0.533317	1.930 (0.002 to 2287.596)	0.856435	42	0.278 (0.058 to 1.327)	0.108433	0.375	0.289488
Fresh fruit intake	56	45.2423	0.725 (0.118 to 4.460)	0.728473	0.876 (0.070 to 10.919)	0.918296	2685.272 (7.290 to 9.891×105)	0.011425	56	0.725 (0.118 to 4.460)	0.728473	0.178	0.241231
Lamb intake	31	40.0574	2.839 (0.216 to 37.296)	0.427134	8.891 (0.377 to 209.849)	0.17553	0.001 (2.415×10-8 to 71.218)	0.242496	30	1.593 (0.140 to 18.161)	0.707	0.04413	0.0349889
Non-oily fish intake	11	44.8023	1.321 (0.067 to 26.096)	0.855017	2.791 (0.056 to 140.192)	0.607487	1548.987 (0.001 to 2.368×109)	0.338412	11	1.321 (0.067 to 26.096)	0.855017	0.976	0.979932
Oily fish intake	67	44.0715	1.278 (0.414 to 3.947)	0.670316	2.332 (0.498 to 10.923)	0.282448	0.190 (0.001 to 27.686)	0.515956	67	1.278 (0.414 to 3.947)	0.670316	0.155	0.121204
Pork intake	13	37.5997	5.397 (0.222 to 131.003)	0.300197	19.266 (0.302 to 1230.870)	0.163071	0.012 (2.011×10-10 to 7.045×105)	0.636997	13	5.397 (0.222 to 131.003)	0.300197	0.734	0.734772
Poultry intake	8	31.7073	0.527 (0.013 to 21.560)	0.73536	1.601 (0.018 to 145.838)	0.83805	1.647×10-6 (8.985×10-47 to 3.018×1034)	0.787758	8	0.527 (0.013 to 21.560)	0.73536	0.734	0.952197
Processed meat intake	23	38.5362	1.395 (0.258 to 7.535)	0.698641	2.273 (0.212 to 24.412)	0.497762	28.979 (0.005 to 1.592×105)	0.452038	23	1.395 (0.258 to 7.535)	0.698641	0.666	0.678724
Raw vegetable intake	17	39.5816	2.125 (0.071 to 63.784)	0.664139	0.829 (0.010 to 67.945)	0.933629	0.003 (3.804×10-10 to 2.064×104)	0.477519	17	2.125 (0.071 to 63.784)	0.664139	0.304	0.253143
Salt added to food	112	48.2053	1.113 (0.442 to 2.805)	0.819615	0.803 (0.208 to 3.105)	0.75024	0.102 (0.004 to 2.381)	0.158486	112	1.113 (0.442 to 2.805)	0.819615	0.0351233	0.0322173
Tea intake	48	56.9397	1.527 (0.471 to 4.947)	0.480293	1.827 (0.391 to 8.537)	0.443471	2.186 (0.147 to 32.535)	0.572995	47	1.362 (0.434 to 4.272)	0.596	0.01736	0.0132058
Statistically significant values are bolded in the table. SNP: single nucleotide polymorphisins; IVW: inverse variance weighted; WM: weighted median; MR-PRESSO: MR-pleiotropy residual sum and outlier; OR: odds ratio; CI: confidence interval.

## Sheet: Supplementary table 5
Supplementary Table S5. Results of the MR study testing causal association between risk factors and ACP.
Trait	SNPs	F	IVW		WM		MR-Egger		MR-PRESSO			P pleiotropy	P heterogeneity
			OR (95% CI)	P	OR (95% CI)	P	OR (95% CI)	P	SNPs	OR (95% CI)	P
Alcohol drinking	38	72.9763	8.760 (2.714 to 28.268)	0.000282798	10.118 (2.793 to 36.656)	0.00042568	6.751 (0.368 to 123.935)	0.20655	35	9.884 (3.659 to 26.698)	6.21317e-06	0.0061681	0.00353238
Beef intake	14	41.0536	1.783 (0.126 to 25.313)	0.669211	1.564 (0.117 to 20.926)	0.735232	1.905 (1.096×10-7 to 3.310×107)	0.94087	13	0.877 (0.068 to 11.310)	0.92	0.0378	0.0114756
Bread intake	28	42.2194	0.676 (0.196 to 2.334)	0.535749	0.298 (0.058 to 1.532)	0.147232	0.005 (1.811×10-5 to 1.484)	0.0797725	28	0.676 (0.196 to 2.334)	0.535749	0.206	0.157509
Cereal inake	38	47.0033	0.917 (0.342 to 2.464)	0.864242	0.823 (0.204 to 3.314)	0.783874	0.522 (0.008 to 32.768)	0.760023	38	0.917 (0.342 to 2.464)	0.864242	0.115	0.428761
Cheese intake	65	38.6525	0.918 (0.437 to 1.929)	0.822318	0.839 (0.316 to 2.229)	0.724926	4.622 (0.206 to 103.765)	0.33859	65	0.918 (0.437 to 1.929)	0.822318	0.111	0.0859429
Coffee intake	42	73.1259	0.440 (0.189 to 1.026)	0.057435	0.546 (0.154 to 1.934)	0.34804	0.502 (0.089 to 2.828)	0.439527	42	0.440 (0.189 to 1.026)	0.057435	0.898	0.932185
Cooked vegetable intake	17	37.5841	0.414 (0.057 to 3.006)	0.383134	0.362 (0.026 to 4.937)	0.445707	1.640 (3.187×10-10 to 8.439×109)	0.965988	17	0.414 (0.057 to 3.006)	0.383134	0.315	0.335374
Dried fruit intake	42	42.0645	0.378 (0.133 to 1.075)	0.068187	0.466 (0.109 to 1.981)	0.300742	0.055 (0.001 to 6.016)	0.232992	42	0.378 (0.133 to 1.075)	0.068187	0.956	0.978015
Fresh fruit intake	56	45.2423	0.262 (0.071 to 0.971)	0.045021	1.122 (0.177 to 7.125)	0.903058	37.502 (0.457 to 3078.762)	0.112875	56	0.262 (0.071 to 0.971)	0.045021	0.121	0.182142
Lamb intake	31	40.0574	2.525 (0.577 to 11.044)	0.218732	1.953 (0.250 to 15.236)	0.523193	0.019 (3.290×10-5 to 10.862)	0.230735	31	2.525 (0.577 to 11.044)	0.218732	0.75	0.886727
Non-oily fish intake	11	44.8023	0.646 (0.067 to 6.252)	0.705937	0.968 (0.054 to 17.320)	0.982551	15.990 (2.169×10-4 to 1.179×106)	0.639441	11	0.646 (0.067 to 6.252)	0.705937	0.249	0.31004
Oily fish intake	67	44.0715	1.503 (0.671 to 3.366)	0.322375	0.677 (0.233 to 1.970)	0.473906	0.104 (0.003 to 3.567)	0.214183	67	1.503 (0.671 to 3.366)	0.322375	0.109	0.0920708
Pork intake	13	37.5997	6.513 (0.689 to 61.547)	0.102014	5.769 (0.264 to 126.046)	0.265409	6.853 (2.328×10-5 to 2.018×106)	0.770085	13	6.513 (0.689 to 61.547)	0.102014	0.84	0.841494
Poultry intake	8	31.7073	2.995 (0.136 to 66.106)	0.487197	3.169 (0.086 to 116.754)	0.530807	83.197 (4.676E×10-35 to 1.480E×1038)	0.920697	8	2.995 (0.136 to 66.106)	0.487197	0.212	0.201239
Processed meat intake	23	38.5362	2.376 (0.724 to 7.799)	0.153519	3.526 (0.662 to 18.775)	0.139716	1.414 (0.003 to 588.794)	0.911502	23	2.376 (0.724 to 7.799)	0.153519	0.632	0.647412
Raw vegetable intake	17	39.5816	0.336 (0.034 to 3.276)	0.347879	0.240 (0.012 to 4.734)	0.347929	610.143 (0.025 to 1.485×107)	0.232365	17	0.336 (0.034 to 3.276)	0.347879	0.45	0.361688
Salt added to food	112	48.2053	0.913 (0.503 to 1.658)	0.764695	0.746 (0.321 to 1.734)	0.496603	0.246 (0.032 to 1.894)	0.180983	112	0.913 (0.503 to 1.658)	0.764695	0.228	0.317427
Tea intake	48	56.9397	0.617 (0.314 to 1.210)	0.159888	0.591 (0.219 to 1.593)	0.29838	0.564 (0.121 to 2.615)	0.467722	48	0.617 (0.314 to 1.210)	0.159888	0.777	0.798886
Statistically significant values are bolded in the table. SNP: single nucleotide polymorphisins; IVW: inverse variance weighted; WM: weighted median; MR-PRESSO: MR-pleiotropy residual sum and outlier; OR: odds ratio; CI: confidence interval.

## Sheet: Supplementary table 6
Supplementary Table S6. Effect estimates for the association between genetic predisposition to dietary habits and the risk of pancreatitis in the multivariable MR analysis.
Outcomes	Exposures	SNPs	beta	se	OR (95% CI)	P
Acute pancreatitis (adjusting for cholelithiasis)	Alcohol drinking	28	0.601607	0.30408	1.825 (1.006 to 3.312)	0.0478779
	Dried fruit intake	38	-1.21311	0.31828	0.297 (0.159 to 0.555)	0.000138156
	Fresh fruit intake	46	-0.827423	0.410148	0.437 (0.196 to 0.977)	0.0436563
	Pork intake	13	2.02275	0.69759	7.559 (1.926 to 29.667)	0.00373601
	Processed meat intake	22	1.11048	0.36816	3.036 (1.475 to 6.247)	0.00255879
Acute pancreatitis (adjusting for BMI)	Alcohol drinking	15	1.20183	0.288099	3.326 (1.891 to 5.850)	3.02509e-05
	Dried fruit intake	12	-1.23482	0.384537	0.291 (0.137 to 0.618)	0.00132189
	Fresh fruit intake	19	-1.14738	0.473302	0.317 (0.126 to 0.803)	0.0153423
	Pork intake	4	1.13543	0.592591	3.113 (0.974 to 9.943)	0.0553595
	Processed meat intake	6	0.856495	0.357822	2.355 (1.168 to 4.748)	0.0166824
Chronic pancreatitis (adjusting for cholelithiasis)	Alcohol drinking	28	0.852736	0.427472	2.346 (1.015 to 5.423)	0.0460611
	Dried fruit intake	38	-1.04442	0.462608	0.352 (0.142 to 0.871)	0.0239663
	Processed meat intake	22	1.02647	0.507742	2.791 (1.032 to 7.551)	0.0432138
Alcohol-induced acute pancreatitis (adjusting for alcohol drinking)	Bread intake	21	-1.46556	1.08797	0.231 (0.027 to 1.948)	0.177962
Alcohol-induced chronic pancreatitis (adjusting for alcohol drinking)	Fresh fruit intake	46	-0.889856	0.749904	0.411 (0.094 to 1.786)	0.235375
Genome-wide association study (GWAS) summary statistics for BMI were obtained from UK biobank. SNP: single nucleotide polymorphisins; se: standard error; BMI: body mass index; OR: odds ratio; CI: confidence interval.
